# Supplementary material for: 5-Chloro-2-methyl­sulfanyl-6-(naphtha­len-1-yl­oxy)-1H-benzimidazole methanol monosolvate
Source: Acta Crystallogr Sect E Struct Rep Online. 2013 Dec 21;70(Pt 1):o77. doi: 10.1107/S1600536813033709 (PMC3914104; doi:10.1107/S1600536813033709)
Supplement: Supplementary file 1 [file e-70-00o77-sup1.cif]

##############################################################################
#                                                                            #
# This CIF contains the data in a paper accepted for publication in          #
# Acta Crystallographica Section E. It conforms to the requirements of       #
# Notes for Authors for Acta Crystallographica Section E, and has been       #
# peer reviewed under the auspices of the IUCr Commission on Journals.       #
#                                                                            #
# Full details of the Crystallographic Information File format               #
# are given in the paper "The Crystallographic Information File (CIF):       #
# a New Standard Archive File for Crystallography" by S. R. Hall, F. H.      #
# Allen and I. D. Brown [Acta Cryst. (1991), A47, 655-685].                  #
#                                                                            #
# The current version of the core CIF dictionary is obtainable from          #
# ftp://ftp.iucr.org/pub/cif_core.dic.                                       #
#                                                                            #
# Software is freely available for graphical display of the structure(s)     #
# in this CIF. For information consult the CIF software page                 #
# http://www.iucr.org/resources/cif/software.                                #
#                                                                            #
# This file may be used for bona fide research purposes within the           #
# scientific community so long as proper attribution is given to the journal # 
# article from which it was obtained.                                        #
#                                                                            #
##############################################################################
data_global
_audit_creation_method     'WinGX routine CIF_UPDATE'
_audit_conform_dict_name     cif_core.dic
_audit_conform_dict_version     2.4
_journal_date_recd_electronic     2013-12-06
_journal_date_accepted     2013-12-12
_journal_name_full     'Acta Crystallographica, Section E'
_journal_year     2014
_journal_volume     70
_journal_issue      1
_journal_page_first     o77
_journal_page_last     o77
_journal_paper_category     QO
_journal_paper_doi     10.1107/S1600536813033709
_journal_coeditor_code     BT6948
_publ_contact_author_name     'Flores-Alamo, Marcos'
_publ_contact_author_address
;
Facultad de Qu\'imica,
Universidad Nacional Aut\'onoma de M\'exico, M\'exico D. F.
04510, M\'exico
;
_publ_contact_author_email     'mfa@unam.mx'
_publ_contact_author_fax     '+52(55)56232521'
_publ_contact_author_phone     '+52(55)56232524'
_publ_section_title
;
5-Chloro-2-methylsulfanyl-6-(naphthalen-1-yloxy)-1<i>H</i>-benzimidazole
methanol monosolvate
;
loop_
    _publ_author_name
    _publ_author_footnote
    _publ_author_address
    'Flores-Ramos, Miguel' ?
;
Facultad de Qu\'imica,
Departamento de Farmacia, UNAM, M\'exico DF
04510, Mexico
;
    'Castillo, Rafael' .
;
Facultad de Qu\'imica,
Departamento de Farmacia, UNAM, M\'exico DF
04510, Mexico
;
    'Hern\'andez-Campos, Alicia' .
;
Facultad de Qu\'imica,
Departamento de Farmacia, UNAM, M\'exico DF
04510, Mexico
;
    'Flores-Alamo, Marcos' .
;
Facultad de Qu\'imica,
Universidad Nacional Aut\'onoma de M\'exico, M\'exico DF
04510, Mexico
;
_publ_section_synopsis     .
data_I
_database_code_depnum_ccdc_archive 'CCDC 976893'
_audit_creation_method     'WinGX routine CIF_UPDATE'
_chemical_name_systematic
;
5-Chloro-2-methylsulfanyl-6-(naphthalen-1-yloxy)-1<i>H</i>-benzimidazole
methanol monosolvate
;
_chemical_formula_moiety     'C18 H13 Cl N2 O S, C H4 O'
_chemical_formula_sum     'C19 H17 Cl N2 O2 S'
_chemical_formula_iupac     'C18 H13 Cl N2 O S, C H4 O'
_chemical_formula_weight     372.85
_symmetry_cell_setting     triclinic
_symmetry_space_group_name_H-M     'P -1'
_symmetry_space_group_name_Hall     '-P 1'
loop_
    _symmetry_equiv_pos_as_xyz
    'x, y, z'
    '-x, -y, -z'
_cell_length_a     7.4094(6)
_cell_length_b     9.1941(8)
_cell_length_c     14.4253(11)
_cell_angle_alpha     73.978(7)
_cell_angle_beta     75.315(7)
_cell_angle_gamma     75.136(7)
_cell_volume     895.09(14)
_cell_formula_units_Z     2
_cell_measurement_reflns_used     1801
_cell_measurement_theta_min     3.6803
_cell_measurement_theta_max     29.2986
_cell_measurement_temperature     298(2)
_exptl_crystal_description     needle
_exptl_crystal_colour     colourless
_exptl_crystal_size_max     0.6
_exptl_crystal_size_mid     0.564
_exptl_crystal_size_min     0.165
_exptl_crystal_density_diffrn     1.383
_exptl_crystal_F_000     388
loop_
    _exptl_crystal_face_index_h
    _exptl_crystal_face_index_k
    _exptl_crystal_face_index_l
    _exptl_crystal_face_perp_dist
    0 0 -19 0.0956
    0 0 19 0.0698
    -1 -13 -5 0.3032
    1 13 5 0.2604
    -10 -2 -5 0.1462
    10 2 5 0.9681
_exptl_absorpt_coefficient_mu     0.345
_exptl_absorpt_correction_type     analytical
_exptl_absorpt_process_details
;
(<i>CrysAlis PRO</i>; Agilent, 2012)
;
_exptl_absorpt_correction_T_min     0.785
_exptl_absorpt_correction_T_max     0.945
_exptl_special_details     ?
_diffrn_ambient_temperature     298(2)
_diffrn_radiation_type     MoK\a
_diffrn_radiation_wavelength     0.71073
_diffrn_radiation_monochromator     graphite
_diffrn_measurement_device_type     'Agilent Xcalibur (Atlas, Gemini)'
_diffrn_measurement_method     '\w scans'
_diffrn_detector_area_resol_mean     10.4685
_diffrn_reflns_number     6945
_diffrn_reflns_av_R_equivalents     0.0208
_diffrn_reflns_theta_min     3.688
_diffrn_reflns_theta_max     29.364
_diffrn_reflns_theta_full     25.242
_diffrn_measured_fraction_theta_max     0.836
_diffrn_measured_fraction_theta_full     0.997
_diffrn_reflns_limit_h_min     -9
_diffrn_reflns_limit_h_max     9
_diffrn_reflns_limit_k_min     -11
_diffrn_reflns_limit_k_max     12
_diffrn_reflns_limit_l_min     -19
_diffrn_reflns_limit_l_max     16
_refine_special_details
;
H1N H1O and H2N H2O disordered over two sites with occupancies 0.50:0.50
;
_reflns_number_total     4118
_reflns_number_gt     2706
_reflns_threshold_expression     I>2\s(I)
_refine_ls_structure_factor_coef     Fsqd
_refine_ls_matrix_type     full
_refine_ls_R_factor_all     0.0871
_refine_ls_R_factor_gt     0.049
_refine_ls_wR_factor_gt     0.0943
_refine_ls_wR_factor_ref     0.1115
_refine_ls_goodness_of_fit_ref     1.027
_refine_ls_restrained_S_all     1.027
_refine_ls_number_reflns     4118
_refine_ls_number_parameters     239
_refine_ls_number_restraints     0
_refine_ls_hydrogen_treatment     mixed
_refine_ls_weighting_scheme     calc
_refine_ls_weighting_details
              'w=1/[\s^2^(Fo^2^)+(0.0371P)^2^+0.2903P] where P=(Fo^2^+2Fc^2^)/3'
_refine_ls_shift/su_max     0
_refine_ls_shift/su_mean     0
_refine_diff_density_max     0.216
_refine_diff_density_min     -0.274
_refine_ls_extinction_method     none
loop_
    _atom_type_symbol
    _atom_type_description
    _atom_type_scat_dispersion_real
    _atom_type_scat_dispersion_imag
    _atom_type_scat_source
    C C 0.0033 0.0016 'International Tables Vol C Tables 4.2.6.8 and 6.1.1.4'
    H H 0 0 'International Tables Vol C Tables 4.2.6.8 and 6.1.1.4'
    Cl Cl 0.1484 0.1585 'International Tables Vol C Tables 4.2.6.8 and 6.1.1.4'
    N N 0.0061 0.0033 'International Tables Vol C Tables 4.2.6.8 and 6.1.1.4'
    O O 0.0106 0.006 'International Tables Vol C Tables 4.2.6.8 and 6.1.1.4'
    S S 0.1246 0.1234 'International Tables Vol C Tables 4.2.6.8 and 6.1.1.4'
_computing_data_collection
;
<i>CrysAlis PRO</i> (Agilent, 2012)
;
_computing_cell_refinement
;
<i>CrysAlis PRO</i> (Agilent, 2012)
;
_computing_data_reduction
;
<i>CrysAlis RED</i> (Agilent, 2012)
;
_computing_structure_solution     'SHELXS97 (Sheldrick, 2008)'
_computing_structure_refinement     'SHELXL97 (Sheldrick, 2008)'
_computing_molecular_graphics     'Mercury (Macrae <i>et al.</i>, 2006)'
_computing_publication_material     'WinGX (Farrugia, 2012)'
loop_
    _atom_site_type_symbol
    _atom_site_label
    _atom_site_fract_x
    _atom_site_fract_y
    _atom_site_fract_z
    _atom_site_U_iso_or_equiv
    _atom_site_adp_type
    _atom_site_calc_flag
    _atom_site_occupancy
    _atom_site_disorder_assembly
    _atom_site_disorder_group
    Cl Cl1 0.69760(10) 1.27046(8) 0.30171(5) 0.0685(2) Uani d 1 . .
    S S1 1.35810(8) 0.67687(7) -0.00019(5) 0.05141(19) Uani d 1 . .
    O O1 1.0904(3) 1.32293(17) 0.25994(12) 0.0550(4) Uani d 1 . .
    N N1 1.3436(3) 0.9102(2) 0.07959(14) 0.0411(5) Uani d 1 . .
    N N2 1.0553(2) 0.8595(2) 0.09667(14) 0.0369(4) Uani d 1 . .
    C C1 1.1882(3) 1.4079(2) 0.37612(16) 0.0384(5) Uani d 1 . .
    C C2 1.1589(3) 1.5608(3) 0.31968(17) 0.0461(6) Uani d 1 . .
    H H2 1.1211 1.5819 0.2598 0.055 Uiso calc 1 . .
    C C3 1.1857(4) 1.6782(3) 0.35235(19) 0.0531(6) Uani d 1 . .
    H H3 1.1658 1.7786 0.3145 0.064 Uiso calc 1 . .
    C C4 1.2426(3) 1.6488(3) 0.4420(2) 0.0577(7) Uani d 1 . .
    H H4 1.2598 1.7295 0.4638 0.069 Uiso calc 1 . .
    C C5 1.2729(3) 1.5026(3) 0.49713(19) 0.0535(6) Uani d 1 . .
    H H5 1.3111 1.4847 0.5566 0.064 Uiso calc 1 . .
    C C6 1.2482(3) 1.3773(3) 0.46688(17) 0.0441(5) Uani d 1 . .
    C C7 1.2791(4) 1.2237(3) 0.52271(19) 0.0576(7) Uani d 1 . .
    H H7 1.3215 1.2023 0.5814 0.069 Uiso calc 1 . .
    C C8 1.2483(4) 1.1076(3) 0.4923(2) 0.0621(7) Uani d 1 . .
    H H8 1.2699 1.0073 0.5302 0.075 Uiso calc 1 . .
    C C9 1.1837(4) 1.1363(3) 0.40414(18) 0.0551(6) Uani d 1 . .
    H H9 1.1605 1.0559 0.3843 0.066 Uiso calc 1 . .
    C C10 1.1556(3) 1.2827(3) 0.34797(16) 0.0432(5) Uani d 1 . .
    C C11 1.2346(3) 1.1258(3) 0.17067(17) 0.0444(5) Uani d 1 . .
    H H11 1.3536 1.1486 0.1626 0.053 Uiso calc 1 . .
    C C12 1.0750(3) 1.2040(2) 0.22222(17) 0.0450(6) Uani d 1 . .
    C C13 0.8955(3) 1.1704(2) 0.23444(17) 0.0444(5) Uani d 1 . .
    C C14 0.8714(3) 1.0586(2) 0.19396(17) 0.0431(5) Uani d 1 . .
    H H14 0.7518 1.0373 0.2013 0.052 Uiso calc 1 . .
    C C15 1.0327(3) 0.9795(2) 0.14192(15) 0.0358(5) Uani d 1 . .
    C C16 1.2126(3) 1.0114(2) 0.13086(16) 0.0374(5) Uani d 1 . .
    C C17 1.2424(3) 0.8228(2) 0.06164(15) 0.0371(5) Uani d 1 . .
    C C18 1.1676(3) 0.5843(3) 0.0082(2) 0.0549(6) Uani d 1 . .
    H H18A 1.2152 0.4998 -0.0242 0.082 Uiso calc 1 . .
    H H18B 1.0703 0.6574 -0.023 0.082 Uiso calc 1 . .
    H H18C 1.1152 0.5462 0.0761 0.082 Uiso calc 1 . .
    O O2 0.7136(3) 0.7793(2) 0.10784(15) 0.0633(6) Uani d 1 . .
    C C19 0.6753(4) 0.6830(4) 0.2003(2) 0.0908(11) Uani d 1 . .
    H H19A 0.6157 0.7443 0.2481 0.136 Uiso calc 1 . .
    H H19B 0.7922 0.6188 0.217 0.136 Uiso calc 1 . .
    H H19C 0.5916 0.6191 0.1996 0.136 Uiso calc 1 . .
    H H1O 0.837(16) 0.801(9) 0.088(6) 0.136 Uiso d 0.5 A 1
    H H2O 0.621(15) 0.832(10) 0.095(7) 0.136 Uiso d 0.5 B 2
    H H1N 1.463(12) 0.896(8) 0.068(5) 0.109 Uiso d 0.5 C 1
    H H2N 0.969(12) 0.823(8) 0.094(5) 0.109 Uiso d 0.5 D 2
loop_
    _atom_site_aniso_label
    _atom_site_aniso_U_11
    _atom_site_aniso_U_22
    _atom_site_aniso_U_33
    _atom_site_aniso_U_12
    _atom_site_aniso_U_13
    _atom_site_aniso_U_23
    Cl1 0.0649(4) 0.0543(4) 0.0730(5) 0.0010(3) 0.0026(4) -0.0200(3)
    S1 0.0344(3) 0.0530(4) 0.0709(4) -0.0078(3) -0.0067(3) -0.0249(3)
    O1 0.0821(12) 0.0371(9) 0.0522(10) -0.0096(8) -0.0300(9) -0.0073(8)
    N1 0.0305(9) 0.0437(11) 0.0514(12) -0.0136(9) -0.0082(9) -0.0091(9)
    N2 0.0271(9) 0.0385(10) 0.0459(11) -0.0081(8) -0.0107(8) -0.0064(8)
    C1 0.0327(11) 0.0412(12) 0.0372(12) -0.0052(9) -0.0042(9) -0.0067(10)
    C2 0.0475(13) 0.0459(13) 0.0432(13) -0.0124(11) -0.0097(11) -0.0040(11)
    C3 0.0573(15) 0.0460(14) 0.0558(16) -0.0179(12) -0.0074(12) -0.0077(12)
    C4 0.0544(15) 0.0576(17) 0.0684(18) -0.0211(13) -0.0071(14) -0.0217(14)
    C5 0.0445(13) 0.0726(18) 0.0486(15) -0.0121(13) -0.0108(11) -0.0202(13)
    C6 0.0348(11) 0.0528(14) 0.0418(13) -0.0048(10) -0.0065(10) -0.0105(11)
    C7 0.0615(16) 0.0619(17) 0.0460(15) -0.0019(13) -0.0220(13) -0.0057(13)
    C8 0.0781(19) 0.0462(15) 0.0522(16) -0.0023(13) -0.0206(14) 0.0024(12)
    C9 0.0701(17) 0.0399(13) 0.0539(16) -0.0066(12) -0.0181(13) -0.0068(12)
    C10 0.0450(13) 0.0396(12) 0.0413(13) -0.0042(10) -0.0110(10) -0.0050(10)
    C11 0.0422(12) 0.0447(13) 0.0499(14) -0.0179(11) -0.0130(11) -0.0047(11)
    C12 0.0574(15) 0.0364(12) 0.0428(13) -0.0109(11) -0.0159(11) -0.0044(10)
    C13 0.0457(13) 0.0371(12) 0.0427(13) -0.0015(10) -0.0075(10) -0.0041(10)
    C14 0.0337(11) 0.0414(12) 0.0504(14) -0.0082(10) -0.0100(10) -0.0021(11)
    C15 0.0315(10) 0.0339(11) 0.0404(12) -0.0079(9) -0.0121(9) -0.0003(9)
    C16 0.0327(11) 0.0373(12) 0.0405(12) -0.0097(9) -0.0078(9) -0.0030(10)
    C17 0.0318(11) 0.0378(11) 0.0406(12) -0.0084(9) -0.0095(9) -0.0033(10)
    C18 0.0492(14) 0.0552(15) 0.0708(17) -0.0150(12) -0.0165(13) -0.0228(13)
    O2 0.0351(9) 0.0765(13) 0.0721(13) -0.0194(9) -0.0170(9) 0.0068(10)
    C19 0.0643(19) 0.110(3) 0.082(2) -0.0294(19) -0.0245(17) 0.025(2)
_geom_special_details
;
All e.s.d.'s (except the e.s.d. in the dihedral angle between two l.s. planes)
are estimated using the full covariance matrix. The cell e.s.d.'s are taken
into account individually in the estimation of e.s.d.'s in distances, angles
and torsion angles; correlations between e.s.d.'s in cell parameters are only
used when they are defined by crystal symmetry. An approximate (isotropic)
treatment of cell e.s.d.'s is used for estimating e.s.d.'s involving l.s.
planes.
;
loop_
    _geom_bond_atom_site_label_1
    _geom_bond_atom_site_label_2
    _geom_bond_site_symmetry_2
    _geom_bond_distance
    _geom_bond_publ_flag
    Cl1 C13 . 1.737(2) ?
    S1 C17 . 1.736(2) ?
    S1 C18 . 1.790(2) ?
    O1 C12 . 1.389(3) ?
    O1 C10 . 1.394(3) ?
    N1 C17 . 1.341(3) ?
    N1 C16 . 1.381(3) ?
    N1 H1N . 0.84(8) ?
    N2 C17 . 1.338(3) ?
    N2 C15 . 1.386(3) ?
    N2 H2N . 0.80(9) ?
    C1 C2 . 1.410(3) ?
    C1 C10 . 1.413(3) ?
    C1 C6 . 1.421(3) ?
    C2 C3 . 1.365(3) ?
    C2 H2 . 0.93 ?
    C3 C4 . 1.396(3) ?
    C3 H3 . 0.93 ?
    C4 C5 . 1.354(3) ?
    C4 H4 . 0.93 ?
    C5 C6 . 1.407(3) ?
    C5 H5 . 0.93 ?
    C6 C7 . 1.412(3) ?
    C7 C8 . 1.349(4) ?
    C7 H7 . 0.93 ?
    C8 C9 . 1.405(3) ?
    C8 H8 . 0.93 ?
    C9 C10 . 1.361(3) ?
    C9 H9 . 0.93 ?
    C11 C12 . 1.372(3) ?
    C11 C16 . 1.390(3) ?
    C11 H11 . 0.93 ?
    C12 C13 . 1.399(3) ?
    C13 C14 . 1.381(3) ?
    C14 C15 . 1.386(3) ?
    C14 H14 . 0.93 ?
    C15 C16 . 1.398(3) ?
    C18 H18A . 0.96 ?
    C18 H18B . 0.96 ?
    C18 H18C . 0.96 ?
    O2 C19 . 1.388(3) ?
    O2 H1O . 0.94(12) ?
    O2 H2O . 0.76(11) ?
    C19 H19A . 0.96 ?
    C19 H19B . 0.96 ?
    C19 H19C . 0.96 ?
loop_
    _geom_angle_atom_site_label_1
    _geom_angle_atom_site_label_2
    _geom_angle_atom_site_label_3
    _geom_angle_site_symmetry_1
    _geom_angle_site_symmetry_3
    _geom_angle
    _geom_angle_publ_flag
    C17 S1 C18 . . 101.75(11) ?
    C12 O1 C10 . . 117.61(16) ?
    C17 N1 C16 . . 105.61(17) ?
    C17 N1 H1N . . 125(5) ?
    C16 N1 H1N . . 129(5) ?
    C17 N2 C15 . . 105.35(17) ?
    C17 N2 H2N . . 130(5) ?
    C15 N2 H2N . . 124(5) ?
    C2 C1 C10 . . 123.0(2) ?
    C2 C1 C6 . . 119.1(2) ?
    C10 C1 C6 . . 117.9(2) ?
    C3 C2 C1 . . 120.5(2) ?
    C3 C2 H2 . . 119.8 ?
    C1 C2 H2 . . 119.8 ?
    C2 C3 C4 . . 120.6(2) ?
    C2 C3 H3 . . 119.7 ?
    C4 C3 H3 . . 119.7 ?
    C5 C4 C3 . . 120.0(2) ?
    C5 C4 H4 . . 120 ?
    C3 C4 H4 . . 120 ?
    C4 C5 C6 . . 121.8(2) ?
    C4 C5 H5 . . 119.1 ?
    C6 C5 H5 . . 119.1 ?
    C5 C6 C7 . . 123.1(2) ?
    C5 C6 C1 . . 118.0(2) ?
    C7 C6 C1 . . 118.9(2) ?
    C8 C7 C6 . . 121.1(2) ?
    C8 C7 H7 . . 119.5 ?
    C6 C7 H7 . . 119.5 ?
    C7 C8 C9 . . 120.8(2) ?
    C7 C8 H8 . . 119.6 ?
    C9 C8 H8 . . 119.6 ?
    C10 C9 C8 . . 119.5(2) ?
    C10 C9 H9 . . 120.3 ?
    C8 C9 H9 . . 120.3 ?
    C9 C10 O1 . . 123.7(2) ?
    C9 C10 C1 . . 121.8(2) ?
    O1 C10 C1 . . 114.46(18) ?
    C12 C11 C16 . . 117.8(2) ?
    C12 C11 H11 . . 121.1 ?
    C16 C11 H11 . . 121.1 ?
    C11 C12 O1 . . 119.4(2) ?
    C11 C12 C13 . . 121.4(2) ?
    O1 C12 C13 . . 119.2(2) ?
    C14 C13 C12 . . 121.3(2) ?
    C14 C13 Cl1 . . 118.85(18) ?
    C12 C13 Cl1 . . 119.81(18) ?
    C13 C14 C15 . . 117.3(2) ?
    C13 C14 H14 . . 121.4 ?
    C15 C14 H14 . . 121.4 ?
    N2 C15 C14 . . 130.70(19) ?
    N2 C15 C16 . . 107.82(18) ?
    C14 C15 C16 . . 121.4(2) ?
    N1 C16 C11 . . 131.58(19) ?
    N1 C16 C15 . . 107.67(18) ?
    C11 C16 C15 . . 120.7(2) ?
    N2 C17 N1 . . 113.55(19) ?
    N2 C17 S1 . . 126.69(16) ?
    N1 C17 S1 . . 119.75(15) ?
    S1 C18 H18A . . 109.5 ?
    S1 C18 H18B . . 109.5 ?
    H18A C18 H18B . . 109.5 ?
    S1 C18 H18C . . 109.5 ?
    H18A C18 H18C . . 109.5 ?
    H18B C18 H18C . . 109.5 ?
    C19 O2 H1O . . 116(5) ?
    C19 O2 H2O . . 110(7) ?
    O2 C19 H19A . . 109.5 ?
    O2 C19 H19B . . 109.5 ?
    H19A C19 H19B . . 109.5 ?
    O2 C19 H19C . . 109.5 ?
    H19A C19 H19C . . 109.5 ?
    H19B C19 H19C . . 109.5 ?
loop_
    _geom_torsion_atom_site_label_1
    _geom_torsion_atom_site_label_2
    _geom_torsion_atom_site_label_3
    _geom_torsion_atom_site_label_4
    _geom_torsion_site_symmetry_1
    _geom_torsion_site_symmetry_2
    _geom_torsion_site_symmetry_3
    _geom_torsion_site_symmetry_4
    _geom_torsion
    _geom_torsion_publ_flag
    C10 C1 C2 C3 . . . . 177.5(2) ?
    C6 C1 C2 C3 . . . . -0.8(3) ?
    C1 C2 C3 C4 . . . . 0.1(4) ?
    C2 C3 C4 C5 . . . . 0.4(4) ?
    C3 C4 C5 C6 . . . . -0.1(4) ?
    C4 C5 C6 C7 . . . . 179.9(2) ?
    C4 C5 C6 C1 . . . . -0.5(3) ?
    C2 C1 C6 C5 . . . . 1.0(3) ?
    C10 C1 C6 C5 . . . . -177.3(2) ?
    C2 C1 C6 C7 . . . . -179.4(2) ?
    C10 C1 C6 C7 . . . . 2.3(3) ?
    C5 C6 C7 C8 . . . . 178.0(2) ?
    C1 C6 C7 C8 . . . . -1.6(4) ?
    C6 C7 C8 C9 . . . . -0.2(4) ?
    C7 C8 C9 C10 . . . . 1.2(4) ?
    C8 C9 C10 O1 . . . . -179.4(2) ?
    C8 C9 C10 C1 . . . . -0.5(4) ?
    C12 O1 C10 C9 . . . . -7.8(3) ?
    C12 O1 C10 C1 . . . . 173.2(2) ?
    C2 C1 C10 C9 . . . . -179.5(2) ?
    C6 C1 C10 C9 . . . . -1.3(3) ?
    C2 C1 C10 O1 . . . . -0.5(3) ?
    C6 C1 C10 O1 . . . . 177.75(18) ?
    C16 C11 C12 O1 . . . . -177.63(18) ?
    C16 C11 C12 C13 . . . . -0.1(3) ?
    C10 O1 C12 C11 . . . . -80.6(3) ?
    C10 O1 C12 C13 . . . . 101.8(2) ?
    C11 C12 C13 C14 . . . . -0.9(3) ?
    O1 C12 C13 C14 . . . . 176.64(19) ?
    C11 C12 C13 Cl1 . . . . 179.13(17) ?
    O1 C12 C13 Cl1 . . . . -3.4(3) ?
    C12 C13 C14 C15 . . . . 0.9(3) ?
    Cl1 C13 C14 C15 . . . . -179.11(16) ?
    C17 N2 C15 C14 . . . . -177.1(2) ?
    C17 N2 C15 C16 . . . . 0.6(2) ?
    C13 C14 C15 N2 . . . . 177.4(2) ?
    C13 C14 C15 C16 . . . . 0.0(3) ?
    C17 N1 C16 C11 . . . . 178.3(2) ?
    C17 N1 C16 C15 . . . . 0.0(2) ?
    C12 C11 C16 N1 . . . . -177.1(2) ?
    C12 C11 C16 C15 . . . . 1.0(3) ?
    N2 C15 C16 N1 . . . . -0.4(2) ?
    C14 C15 C16 N1 . . . . 177.52(19) ?
    N2 C15 C16 C11 . . . . -178.92(19) ?
    C14 C15 C16 C11 . . . . -1.0(3) ?
    C15 N2 C17 N1 . . . . -0.6(2) ?
    C15 N2 C17 S1 . . . . 178.42(16) ?
    C16 N1 C17 N2 . . . . 0.4(2) ?
    C16 N1 C17 S1 . . . . -178.71(15) ?
    C18 S1 C17 N2 . . . . -5.5(2) ?
    C18 S1 C17 N1 . . . . 173.50(18) ?
loop_
    _geom_hbond_atom_site_label_D
    _geom_hbond_atom_site_label_H
    _geom_hbond_atom_site_label_A
    _geom_hbond_site_symmetry_A
    _geom_hbond_distance_DH
    _geom_hbond_distance_HA
    _geom_hbond_distance_DA
    _geom_hbond_angle_DHA
    O2 H1O N2 . 0.94(12) 1.87(11) 2.768(2) 158(7)
    O2 H2O N1 1_455 0.76(11) 2.04(11) 2.781(3) 162(9)
    N1 H1N O2 1_655 0.84(8) 2.03(8) 2.781(3) 148(7)
    N2 H2N O2 . 0.80(9) 1.99(9) 2.768(2) 164(7)
