# Supplementary material for: 5-Chloro-2-methyl­sulfanyl-6-(naphtha­len-1-yl­oxy)-1H-benzimidazole methanol monosolvate
Source: Acta Crystallogr Sect E Struct Rep Online. 2013 Dec 21;70(Pt 1):o77. doi: 10.1107/S1600536813033709 (PMC3914104; doi:10.1107/S1600536813033709)
Supplement: Supplementary file 2 [file e-70-00o77-Isup2.hkl]

#
# h,k,l, Fc-squared, Fo-squared, sigma(Fo-squared), status flag
#
data_I
_shelx_title ' I         P -1         R = 0.05'
_shelx_refln_list_code          4
_shelx_F_calc_maximum      124.76
_exptl_crystal_F_000       388.00
_reflns_d_resolution_high  0.7247

loop_
 _space_group_symop_operation_xyz
 'x, y, z'
 '-x, -y, -z'

_cell_length_a     7.4094
_cell_length_b     9.1941
_cell_length_c    14.4253
_cell_angle_alpha  73.978
_cell_angle_beta   75.315
_cell_angle_gamma  75.136

_shelx_F_squared_multiplier     1.000

loop_
 _refln_index_h
 _refln_index_k
 _refln_index_l
 _refln_F_squared_calc
 _refln_F_squared_meas
 _refln_F_squared_sigma
 _refln_observed_status
   2   0   0      13503.91      12819.33        32.59 o
   3   0   0        341.85        332.38         5.35 o
   4   0   0          0.12          1.26         1.24 o
   5   0   0         99.33        100.72         4.11 o
   6   0   0         20.40         25.73         3.49 o
   7   0   0         33.59         32.10         3.08 o
   8   0   0          1.45          4.29         2.70 o
   9   0   0          1.52         -4.59         4.59 o
  -8   1   0         16.70         22.36         5.25 o
  -7   1   0         21.36         21.49         3.16 o
  -6   1   0        124.04        117.40         5.97 o
  -5   1   0        157.53        150.26         4.36 o
  -4   1   0          6.10          8.92         1.21 o
  -3   1   0         14.04         15.14         1.30 o
  -2   1   0       1758.97       1765.33        10.82 o
  -1   1   0         34.78         41.55         1.92 o
   2   1   0         47.81         42.11         2.15 o
   3   1   0        367.29        403.19         5.47 o
   4   1   0        392.34        387.61         6.39 o
   5   1   0        227.32        230.87         5.70 o
   6   1   0          1.01          0.05         1.95 o
   7   1   0          0.02         -1.02         2.08 o
   8   1   0         22.26         26.23         4.12 o
   9   1   0         60.81         65.21        12.78 o
  -8   2   0          0.18          6.06         4.44 o
  -7   2   0          1.16          1.78         3.07 o
  -6   2   0          8.66          0.73         2.14 o
  -5   2   0         67.48         71.13         3.55 o
  -4   2   0          6.67          7.56         1.38 o
  -3   2   0       2074.42       2089.09        13.99 o
  -2   2   0         16.02         16.37         1.06 o
  -1   2   0       1809.97       1816.81        19.75 o
   0   2   0       3501.12       3416.39        22.60 o
   1   2   0        117.30        119.14         5.10 o
   2   2   0       1725.74       1683.67        21.03 o
   3   2   0         92.90         76.40         3.47 o
   4   2   0        284.53        293.09         5.59 o
   5   2   0        729.74        746.84         9.33 o
   6   2   0         12.63         20.69         2.37 o
   7   2   0          0.20          0.61         1.63 o
   8   2   0          1.32         -4.27         5.03 o
   9   2   0          0.05         -4.91         4.91 o
  -8   3   0          0.63          1.74         4.25 o
  -7   3   0         30.11         36.07         6.79 o
  -6   3   0        142.43        142.24         6.39 o
  -5   3   0        108.77         98.21         5.85 o
  -4   3   0        205.21        205.86         5.21 o
  -3   3   0        124.98        152.07         4.13 o
  -2   3   0        441.81        455.59         6.00 o
  -1   3   0         54.16         62.00         2.52 o
   0   3   0        562.15        557.62         7.93 o
   1   3   0        180.92        172.39         6.41 o
   2   3   0        222.38        226.67         8.96 o
   3   3   0       1388.26       1434.59        23.96 o
   4   3   0         80.17         62.09         4.15 o
   5   3   0          1.53          1.27         0.76 o
   6   3   0         74.41         65.66         3.27 o
   7   3   0         21.39         25.38         2.48 o
   8   3   0         45.31         38.44         7.06 o
   9   3   0         28.87         38.36         8.36 o
  -8   4   0          0.41         -5.08         5.08 o
  -7   4   0         23.47         25.58         6.56 o
  -6   4   0          0.65         -1.31         4.13 o
  -5   4   0          5.22          4.93         1.76 o
  -4   4   0         30.53         29.06         2.38 o
  -3   4   0        223.19        222.16         4.49 o
  -2   4   0        629.53        634.84        12.23 o
  -1   4   0        679.21        656.53         8.20 o
   0   4   0         26.19         33.41         3.40 o
   1   4   0        185.62        196.59         6.20 o
   2   4   0       1480.95       1470.61        24.91 o
   3   4   0         93.50         94.59         7.07 o
   4   4   0        363.29        379.64        10.44 o
   5   4   0        450.89        452.32        16.83 o
   6   4   0         71.89         65.54         7.48 o
   7   4   0        204.89        217.36        13.74 o
   8   4   0         37.83         43.87         7.39 o
   9   4   0          0.17         -1.14         4.64 o
  -7   5   0          0.41         -0.54         4.49 o
  -6   5   0          0.77          4.52         4.31 o
  -5   5   0         22.83         23.20         4.60 o
  -4   5   0         74.21         71.59         3.61 o
  -3   5   0         80.14         77.99         3.37 o
  -2   5   0          3.98          2.75         1.31 o
  -1   5   0         76.10         86.22         3.62 o
   0   5   0        218.58        194.17         6.34 o
   1   5   0        427.91        467.53         8.11 o
   2   5   0        173.36        172.19         4.76 o
   3   5   0        397.64        374.71         6.54 o
   4   5   0        175.47        168.53        10.58 o
   5   5   0          3.51          1.67         3.01 o
   6   5   0        257.82        254.61        14.33 o
   7   5   0         46.60         41.97         7.12 o
   8   5   0          0.84          1.87         4.46 o
   9   5   0          6.87         10.34         5.57 o
  -6   6   0         18.84         17.54         6.47 o
  -5   6   0         15.17         12.69         5.46 o
  -4   6   0         49.66         51.71         4.05 o
  -3   6   0          3.11          4.61         1.70 o
  -2   6   0         13.11         10.01         1.59 o
  -1   6   0        205.29        197.20        12.41 o
   0   6   0        129.28        142.61         6.16 o
   1   6   0          9.93          6.26         1.59 o
   2   6   0        354.63        356.68         8.61 o
   3   6   0         37.15         31.86         3.05 o
   4   6   0        149.10        139.55        10.41 o
   5   6   0         32.05         36.09         6.51 o
   6   6   0         39.00         40.43         7.18 o
   7   6   0        192.12        192.58        14.25 o
   8   6   0         11.31         11.34         5.53 o
  -5   7   0         10.89         15.16         5.87 o
  -4   7   0         16.93         14.27         5.26 o
  -3   7   0          4.13          0.98         3.95 o
  -2   7   0          9.99          9.43         2.04 o
  -1   7   0         22.23         20.03         2.76 o
   0   7   0         98.29         98.22         5.66 o
   1   7   0        365.40        364.23         8.69 o
   2   7   0          0.58          3.28         2.29 o
   3   7   0        125.26        120.88         5.40 o
   4   7   0         50.79         48.04         2.46 o
   5   7   0         43.73         29.21         6.47 o
   6   7   0        144.69        152.71        12.66 o
   7   7   0         23.29         26.84         6.96 o
   8   7   0         26.97         25.52         7.61 o
  -4   8   0          2.34          0.06         3.74 o
  -3   8   0          2.38         12.57         4.83 o
  -2   8   0         39.05         44.98         7.43 o
  -1   8   0         16.19         12.75         2.61 o
   0   8   0         11.30         11.91         3.47 o
   1   8   0          1.71         -0.65         2.39 o
   2   8   0          4.54          2.86         4.53 o
   3   8   0          9.10         10.18         2.47 o
   4   8   0        742.00        761.18        11.70 o
   5   8   0        111.78        102.58        11.13 o
   6   8   0        129.64        129.47        12.58 o
   7   8   0          1.34          0.44         4.41 o
  -3   9   0          0.94          6.27         4.08 o
  -2   9   0          2.50          1.43         3.34 o
  -1   9   0          4.62          8.70         3.25 o
   0   9   0         11.87         13.05         3.43 o
   1   9   0         18.24         23.01         3.65 o
   2   9   0         14.60         11.75         3.03 o
   3   9   0         44.49         40.50         3.98 o
   4   9   0         28.04         31.33         7.34 o
   5   9   0        114.13        121.72        12.42 o
   6   9   0          0.00         -1.11         5.40 o
  -2  10   0          0.20         -3.28         3.28 o
  -1  10   0         17.70         21.74         4.24 o
   0  10   0          5.41          5.01         2.77 o
   1  10   0         30.70         26.11         4.09 o
   2  10   0          9.20         12.91         3.31 o
   3  10   0         36.41         44.77         7.84 o
   4  10   0          3.31         11.88         4.97 o
   5  10   0          8.37          4.68         5.11 o
  -2  11   0          0.01          7.58         4.98 o
  -1  11   0         19.85         16.03         3.41 o
   0  11   0          2.95          6.04         2.96 o
   1  11   0         68.53         78.93         6.79 o
   2  11   0         16.15         15.11         5.78 o
   3  11   0          6.14         -0.47         4.58 o
  -2 -11   1         10.77          9.78         5.48 o
  -1 -11   1          2.46         -1.73         2.83 o
   0 -11   1          0.51         -4.51         8.13 o
   1 -11   1          5.78          1.27         8.96 o
   2 -11   1          4.13         -5.45         5.45 o
  -4 -10   1         16.90          6.61         4.61 o
  -3 -10   1         11.55          6.91         5.67 o
  -2 -10   1          3.83          1.80         3.67 o
  -1 -10   1          4.15          8.42         3.42 o
   0 -10   1          8.92         16.82         3.85 o
   1 -10   1         29.37         35.39         4.96 o
   2 -10   1          1.20          7.54         4.02 o
  -6  -9   1          7.63          9.98         5.22 o
  -5  -9   1         22.10         19.35         6.21 o
  -4  -9   1          4.73          1.58         4.19 o
  -3  -9   1         92.96        103.74         6.01 o
  -2  -9   1          0.01         -1.98         2.23 o
  -1  -9   1         30.16         28.44         4.07 o
   0  -9   1         20.66         23.39         6.37 o
   1  -9   1         93.26         92.25         9.73 o
   2  -9   1        144.30        142.36        12.51 o
   3  -9   1          0.21          7.91         3.97 o
  -7  -8   1          5.57         20.06         6.55 o
  -6  -8   1         22.24         20.99         6.84 o
  -5  -8   1         44.23         47.07         8.29 o
  -4  -8   1         18.78         21.21         6.93 o
  -3  -8   1         61.96         66.82         4.77 o
  -2  -8   1         53.66         56.65         4.56 o
  -1  -8   1          0.70         -2.56         2.56 o
   0  -8   1          0.23          0.28         2.10 o
   1  -8   1          9.21          7.91         4.05 o
   2  -8   1        161.14        172.45        13.11 o
   3  -8   1         23.49         21.57         5.97 o
   4  -8   1         25.12         32.61         6.94 o
  -8  -7   1          9.07         15.14         6.43 o
  -7  -7   1         15.04         13.60         6.17 o
  -6  -7   1         20.76         23.02         6.18 o
  -5  -7   1         24.38         25.11         6.22 o
  -4  -7   1          0.24         -0.80         3.82 o
  -3  -7   1         13.18          9.24         2.32 o
  -2  -7   1         98.26        100.00         5.52 o
  -1  -7   1        125.08        123.22         5.29 o
   0  -7   1          4.41          2.74         1.65 o
   1  -7   1         15.81         13.64         2.36 o
   2  -7   1         48.85         51.52         3.98 o
   3  -7   1         40.32         39.06         6.83 o
   4  -7   1          4.01          1.66         4.07 o
   5  -7   1          2.07          0.94         4.85 o
  -8  -6   1          8.70         13.47         5.88 o
  -7  -6   1         98.45        115.89        11.48 o
  -6  -6   1          2.64          2.36         4.63 o
  -5  -6   1        204.95        202.25        13.12 o
  -4  -6   1         29.63         27.00         5.59 o
  -3  -6   1         34.59         38.25         2.58 o
  -2  -6   1        109.63        111.93         6.02 o
  -1  -6   1        112.13        115.13         4.62 o
   0  -6   1         41.23         40.54         3.40 o
   1  -6   1         20.68         20.45         2.59 o
   2  -6   1         24.22         20.22         2.34 o
   3  -6   1         70.84         74.18         4.05 o
   4  -6   1         97.91         97.48        10.44 o
   5  -6   1          8.63          2.31         4.28 o
   6  -6   1          3.95          4.14         5.18 o
  -9  -5   1         19.95         14.90         6.36 o
  -8  -5   1          5.28          0.40         4.16 o
  -7  -5   1        131.63        130.67        11.58 o
  -6  -5   1         18.76         27.84         5.84 o
  -5  -5   1          1.64         -1.54         3.57 o
  -4  -5   1        101.55        112.45         9.08 o
  -3  -5   1        154.43        141.61         9.91 o
  -2  -5   1        101.92         90.49         4.02 o
  -1  -5   1          1.08          0.99         1.27 o
   0  -5   1         56.88         64.63         5.44 o
   1  -5   1        133.19        136.62         5.34 o
   2  -5   1        198.25        197.25         6.08 o
   3  -5   1          0.48          0.43         0.99 o
   4  -5   1        164.86        156.56         5.56 o
   5  -5   1         36.57         34.71         6.79 o
   6  -5   1          0.77          0.02         4.17 o
   7  -5   1         10.38          0.79         4.55 o
  -9  -4   1         24.20         15.50         6.44 o
  -8  -4   1          0.79          0.36         3.99 o
  -7  -4   1         34.51         36.39         6.46 o
  -6  -4   1          4.14          9.34         4.32 o
  -5  -4   1        211.81        203.35        11.69 o
  -4  -4   1        125.29        134.58         6.52 o
  -3  -4   1        124.26        130.72         8.31 o
  -2  -4   1        427.63        472.48         7.24 o
  -1  -4   1        130.74        128.53         3.80 o
   0  -4   1         60.67         65.08         3.37 o
   1  -4   1        923.70        971.18        12.16 o
   2  -4   1         21.89         32.86         1.82 o
   3  -4   1       1284.99       1369.39        11.18 o
   4  -4   1         43.04         40.35         2.47 o
   5  -4   1        153.68        150.90         5.53 o
   6  -4   1         63.68         75.38         8.81 o
   7  -4   1         29.05         28.01         6.55 o
   8  -4   1         14.90         10.53         6.06 o
  -9  -3   1          0.34          8.00         5.76 o
  -8  -3   1         44.77         51.88         7.37 o
  -7  -3   1          3.56          1.48         3.49 o
  -6  -3   1         47.12         40.41         7.69 o
  -5  -3   1        150.81        137.31         9.10 o
  -4  -3   1        116.79        109.99         5.50 o
  -3  -3   1          2.53          3.49         2.64 o
  -2  -3   1        302.39        297.83        11.45 o
  -1  -3   1         70.22         74.85         3.88 o
   0  -3   1        104.01        100.77         3.53 o
   1  -3   1       1660.19       1677.72        13.61 o
   2  -3   1        376.28        394.61         4.86 o
   3  -3   1          2.71          2.79         0.95 o
   4  -3   1         73.19         71.54         3.00 o
   5  -3   1         84.10         80.62         3.53 o
   6  -3   1         11.86          8.94         2.98 o
   7  -3   1         48.24         38.89         7.00 o
   8  -3   1         16.82         20.65         6.37 o
  -9  -2   1          0.09         -7.93         8.24 o
  -8  -2   1          8.32          9.46         4.27 o
  -7  -2   1         99.91        114.94         8.10 o
  -6  -2   1         23.62         28.09         3.98 o
  -5  -2   1        272.06        274.26         5.54 o
  -4  -2   1        256.55        250.71         5.14 o
  -3  -2   1       3046.34       3050.82        23.33 o
  -2  -2   1        674.57        636.61        13.58 o
  -1  -2   1       3208.79       3071.46        23.55 o
   0  -2   1        133.12        124.08         4.61 o
   1  -2   1        212.55        221.07         3.30 o
   2  -2   1         85.84         81.16         1.91 o
   3  -2   1          8.73         11.24         1.23 o
   4  -2   1        261.29        264.48         5.67 o
   5  -2   1         50.58         49.55         2.95 o
   6  -2   1         63.24         67.19         4.46 o
   7  -2   1          4.55          5.66         3.20 o
   8  -2   1         14.90         18.37         5.19 o
   9  -2   1         31.49         27.50         6.57 o
  -9  -1   1         56.84         78.47        16.99 o
  -8  -1   1         48.69         57.55         5.42 o
  -7  -1   1         15.89         14.61         2.57 o
  -6  -1   1        151.08        151.82         6.13 o
  -5  -1   1        138.82        131.03         4.99 o
  -4  -1   1        288.87        284.00         6.17 o
  -3  -1   1          7.47          4.78         0.92 o
  -2  -1   1       1778.10       1742.36        19.21 o
  -1  -1   1       5431.32       4870.61        27.30 o
   1  -1   1         20.10         22.13         2.29 o
   2  -1   1        115.99        110.93         3.98 o
   3  -1   1         41.24         41.08         1.83 o
   4  -1   1          1.23          2.92         0.93 o
   5  -1   1        111.18        120.31         3.85 o
   6  -1   1        633.90        590.50        12.77 o
   7  -1   1          0.02         -0.53         1.72 o
   8  -1   1         14.74         10.42         4.39 o
  -8   0   1          0.99         -0.30         1.92 o
  -7   0   1         99.98        102.14         5.02 o
  -6   0   1        658.91        638.85        10.89 o
  -5   0   1         87.85         86.46         3.71 o
  -4   0   1       1984.48       1970.56        16.11 o
  -3   0   1       1747.72       1817.18        12.15 o
  -2   0   1       8972.77       8630.86        25.94 o
   2   0   1        645.53        619.55         7.51 o
   3   0   1        371.35        375.11         5.83 o
   4   0   1          0.03          2.74         1.22 o
   5   0   1         12.14         12.89         1.79 o
   6   0   1        170.65        169.04         7.03 o
   7   0   1        236.20        221.42         7.03 o
   8   0   1         20.11         27.06         3.53 o
  -8   1   1          5.92          2.28         2.86 o
  -7   1   1          4.72          6.70         2.11 o
  -6   1   1         57.43         53.85         3.06 o
  -5   1   1        614.07        573.50         8.31 o
  -4   1   1        712.19        720.07         8.20 o
  -3   1   1        183.52        164.83         3.46 o
  -2   1   1        820.57        828.53         6.88 o
  -1   1   1       1993.03       1986.38         9.64 o
   2   1   1        126.03        128.38         2.36 o
   3   1   1        911.68       1005.23         8.27 o
   4   1   1        253.02        290.10         5.65 o
   5   1   1         92.20         95.02         3.81 o
   6   1   1          0.55         -1.86         1.86 o
   7   1   1         16.10         15.90         5.88 o
   8   1   1          8.19          6.63         3.06 o
   9   1   1         24.10         26.12         6.88 o
  -8   2   1         31.11         34.85         6.52 o
  -7   2   1         44.63         51.59         4.73 o
  -6   2   1          6.03          1.11         1.70 o
  -5   2   1        120.51        122.39         4.65 o
  -4   2   1        261.58        249.25         6.84 o
  -3   2   1         58.98         69.88         2.80 o
  -2   2   1        816.88        792.91         7.30 o
  -1   2   1       1065.05       1084.24        15.37 o
   0   2   1        130.36        126.29         4.58 o
   1   2   1        118.74        125.97         5.05 o
   2   2   1       3649.45       3478.65        15.10 o
   3   2   1        253.14        271.20         3.84 o
   4   2   1          9.69          5.58         0.85 o
   5   2   1        151.09        159.43         4.64 o
   6   2   1         11.66         13.59         2.16 o
   7   2   1          4.68          8.30         2.10 o
   8   2   1         36.28         27.44         5.96 o
   9   2   1          0.39          3.12         5.31 o
  -8   3   1          2.53          0.99         4.14 o
  -7   3   1         34.76         48.02         7.85 o
  -6   3   1        154.71        170.49         7.47 o
  -5   3   1         21.41         20.48         2.39 o
  -4   3   1        552.67        548.65         8.69 o
  -3   3   1       1207.85       1204.30        12.53 o
  -2   3   1        249.59        280.61         7.08 o
  -1   3   1       1747.23       1813.01        14.16 o
   0   3   1        597.06        560.95         8.21 o
   1   3   1        329.62        325.52         6.68 o
   2   3   1         17.01          9.36         1.78 o
   3   3   1        390.03        394.35        14.13 o
   4   3   1        150.79        143.96         2.86 o
   5   3   1         29.01         28.85         4.28 o
   6   3   1        163.72        155.05         8.09 o
   7   3   1          2.92          4.21         2.03 o
   8   3   1          1.23          3.57         4.44 o
   9   3   1          1.04          3.03         4.30 o
  -8   4   1          1.85          0.25         4.98 o
  -7   4   1         29.88         40.54         7.65 o
  -6   4   1          8.04          4.50         3.14 o
  -5   4   1        400.09        391.44         8.39 o
  -4   4   1         52.87         48.66         2.96 o
  -3   4   1        136.08        133.29         5.22 o
  -2   4   1        941.61        927.42        15.98 o
  -1   4   1        582.21        594.59         9.31 o
   0   4   1        456.07        479.80         8.79 o
   1   4   1       1112.37       1129.20        16.03 o
   2   4   1        955.82        963.88        13.89 o
   3   4   1         73.51         67.26         2.52 o
   4   4   1       1152.39       1175.87        24.71 o
   5   4   1          3.71          3.11         3.02 o
   6   4   1         10.96         10.24         4.00 o
   7   4   1         25.74         13.90         5.15 o
   8   4   1         21.53         14.93         5.20 o
   9   4   1         46.25         49.66         8.65 o
  -7   5   1         24.68         29.31         7.35 o
  -6   5   1          1.49          4.12         4.70 o
  -5   5   1          7.56          8.11         4.29 o
  -4   5   1        236.26        235.26         6.53 o
  -3   5   1        299.13        284.86         6.65 o
  -2   5   1         76.80         74.32         3.33 o
  -1   5   1        920.02        952.48        13.22 o
   0   5   1          4.39          5.15         1.43 o
   1   5   1         35.51         31.80         3.80 o
   2   5   1        217.68        206.11         7.20 o
   3   5   1        295.15        292.29        14.01 o
   4   5   1          0.78          0.81         1.39 o
   5   5   1          0.03         -0.36         2.85 o
   6   5   1        157.03        149.13        11.08 o
   7   5   1         27.07         34.10         6.71 o
   8   5   1          0.11          3.16         4.17 o
   9   5   1         10.51          4.29         5.21 o
  -6   6   1         14.22         15.71         6.38 o
  -5   6   1          1.40         -1.25         4.04 o
  -4   6   1         66.01         65.89         4.82 o
  -3   6   1        183.62        181.31         5.73 o
  -2   6   1        120.47        108.27         4.36 o
  -1   6   1         18.35         17.24         2.25 o
   0   6   1        426.56        429.84        10.50 o
   1   6   1        424.54        413.80        10.66 o
   2   6   1        122.38        134.81         6.44 o
   3   6   1        162.78        158.72        10.32 o
   4   6   1          9.81          6.58         0.91 o
   5   6   1          4.38          2.19         3.51 o
   6   6   1         10.97          6.68         4.56 o
   7   6   1         28.25         29.09         6.92 o
   8   6   1          7.63         20.16         6.46 o
  -5   7   1         22.97         31.52         7.60 o
  -4   7   1          3.03         -4.65         5.68 o
  -3   7   1          0.43          0.17         2.67 o
  -2   7   1         97.16        107.08         5.91 o
  -1   7   1          0.37         -1.55         1.55 o
   0   7   1         26.27         24.02         2.73 o
   1   7   1         13.49         13.54         5.83 o
   2   7   1        912.58        908.83        25.22 o
   3   7   1         69.71         69.21         4.38 o
   4   7   1       1033.84       1016.62        14.36 o
   5   7   1         21.54         13.24         5.42 o
   6   7   1          6.67          9.89         4.93 o
   7   7   1         19.25          9.85         5.28 o
   8   7   1         22.87         27.22         7.55 o
  -4   8   1         13.53         15.10         5.54 o
  -3   8   1         14.06          8.56         4.63 o
  -2   8   1         70.15         57.25         8.32 o
  -1   8   1         57.51         53.68         6.31 o
   0   8   1        378.81        387.65        12.81 o
   1   8   1        136.25        130.06         7.16 o
   2   8   1        970.23        978.94        17.76 o
   3   8   1         19.34         25.15         3.42 o
   4   8   1          0.11          1.96         1.75 o
   5   8   1         32.85         27.56         6.58 o
   6   8   1         43.11         40.91         7.98 o
   7   8   1          5.46          2.79         5.03 o
  -3   9   1          9.92         10.33         4.83 o
  -2   9   1          9.51          5.16         3.12 o
  -1   9   1        202.94        184.07         9.41 o
   0   9   1         28.75         31.75         4.31 o
   1   9   1        155.64        161.79         8.37 o
   2   9   1         40.28         32.01         4.01 o
   3   9   1         53.66         60.66         4.82 o
   4   9   1         32.35         45.08         7.71 o
   5   9   1         11.44         16.42         5.34 o
   6   9   1          0.06         -0.91         5.05 o
  -2  10   1          6.13          8.70         3.25 o
  -1  10   1          0.53         -2.06         3.05 o
   0  10   1         26.61         32.09         4.60 o
   1  10   1          4.38          2.80         5.47 o
   2  10   1         51.02         52.63         5.20 o
   3  10   1         26.79         30.85         3.84 o
   4  10   1          0.18         -0.02         3.66 o
   5  10   1         13.14         19.76         6.17 o
  -1  11   1          2.90          2.23         3.24 o
   0  11   1          6.75          0.57         2.28 o
   1  11   1         12.66         16.82         3.98 o
   2  11   1          8.74          4.97         2.73 o
   3  11   1          2.41         11.54         5.07 o
   4  11   1          6.10          2.97         4.03 o
   0  12   1          4.94          7.25         3.12 o
   0 -11   2         11.57         13.05         4.76 o
   1 -11   2          8.01          1.89         3.83 o
  -4 -10   2          6.44         -0.19         4.52 o
  -3 -10   2          1.55          2.73         5.01 o
  -2 -10   2         75.69         87.06        10.96 o
  -1 -10   2          5.30          2.57         2.65 o
   0 -10   2         21.34         30.11         4.43 o
   1 -10   2         64.50         67.99         6.57 o
   2 -10   2         38.09         46.11         7.88 o
  -5  -9   2          1.73          0.70         5.29 o
  -4  -9   2         68.18         81.24        10.89 o
  -3  -9   2         11.56         10.15         5.62 o
  -2  -9   2          7.03          4.78         2.31 o
  -1  -9   2        167.74        177.78        11.58 o
   0  -9   2         17.24         21.04         3.67 o
   1  -9   2          1.90          2.14         2.91 o
   2  -9   2        111.79        105.84        10.66 o
   3  -9   2          1.40          5.27         4.09 o
  -7  -8   2         27.06         16.92         7.01 o
  -6  -8   2          8.14         16.51         6.12 o
  -5  -8   2         16.14          3.82         4.80 o
  -4  -8   2         53.17         64.59         9.44 o
  -3  -8   2         53.55         65.74         4.33 o
  -2  -8   2         89.84        107.72         6.21 o
  -1  -8   2         13.36         16.04         3.57 o
   0  -8   2         28.02         33.62         5.47 o
   1  -8   2         11.14          8.96         4.21 o
   2  -8   2          5.94          6.35         3.90 o
   3  -8   2          4.12          8.64         4.09 o
   4  -8   2          9.37         19.90         5.51 o
  -7  -7   2         22.32         22.59         6.86 o
  -6  -7   2         45.10         48.12         8.49 o
  -5  -7   2        129.00        127.99        11.89 o
  -4  -7   2         31.87         32.80         6.55 o
  -3  -7   2        230.14        246.04         7.12 o
  -2  -7   2         56.11         60.47         4.34 o
  -1  -7   2        476.68        508.39        12.60 o
   0  -7   2          0.45         -1.53         1.53 o
   1  -7   2        114.47        110.29         5.78 o
   2  -7   2        186.24        187.72         8.09 o
   3  -7   2          4.26         -0.49         3.50 o
   4  -7   2        256.84        258.98        16.45 o
   5  -7   2         16.00         13.45         5.75 o
  -8  -6   2         20.03         12.85         6.32 o
  -7  -6   2          1.36          8.36         5.81 o
  -6  -6   2         20.09         24.07         6.08 o
  -5  -6   2         26.51         33.19         5.91 o
  -4  -6   2        111.04        112.88         9.86 o
  -3  -6   2         39.63         36.67         3.04 o
  -2  -6   2         15.40         14.47         2.33 o
  -1  -6   2         85.55         87.43         4.15 o
   0  -6   2        147.32        143.80         6.05 o
   1  -6   2         48.35         42.36         3.70 o
   2  -6   2        237.69        245.92         7.29 o
   3  -6   2        101.10         92.82         4.16 o
   4  -6   2          0.39          3.84         4.27 o
   5  -6   2         37.56         40.99         7.41 o
   6  -6   2          2.89         -6.06         6.06 o
  -9  -5   2          5.77          2.52         4.62 o
  -8  -5   2          0.29         -0.17         4.71 o
  -7  -5   2         18.08         13.27         5.09 o
  -6  -5   2          0.00          1.25         3.91 o
  -5  -5   2          7.44          3.53         4.11 o
  -4  -5   2        148.91        148.07        10.46 o
  -3  -5   2         91.73         83.48         3.49 o
  -2  -5   2        382.54        353.81         7.67 o
  -1  -5   2        172.04        189.44         6.02 o
   0  -5   2         20.72         16.08         2.11 o
   1  -5   2        909.94        871.21        13.03 o
   2  -5   2        331.82        334.54        10.14 o
   3  -5   2        210.15        198.54         5.35 o
   4  -5   2        301.46        304.31        15.77 o
   5  -5   2         15.84         18.00         5.28 o
   6  -5   2         27.72         21.88         5.69 o
   7  -5   2         16.21         24.79         6.96 o
  -9  -4   2          0.24         -4.98         4.98 o
  -8  -4   2         19.90         15.76         5.78 o
  -7  -4   2         10.45          8.57         4.07 o
  -6  -4   2          0.75          2.84         3.70 o
  -5  -4   2         45.05         38.70         5.83 o
  -4  -4   2        103.04         94.65         7.94 o
  -3  -4   2        148.76        144.40         9.13 o
  -2  -4   2         73.54         70.73         3.12 o
  -1  -4   2        696.82        705.68        12.97 o
   0  -4   2        428.62        432.22         8.35 o
   1  -4   2        226.59        260.45         6.88 o
   2  -4   2        113.91         98.27         3.56 o
   3  -4   2        312.27        318.96        14.14 o
   4  -4   2          6.41          5.53         3.87 o
   5  -4   2        141.69        148.84        11.31 o
   6  -4   2        112.46        121.53        11.21 o
   7  -4   2          0.59         -1.27         4.46 o
   8  -4   2         16.78         23.13         6.66 o
  -9  -3   2          6.23         -0.02         4.40 o
  -8  -3   2         92.50         91.90         9.76 o
  -7  -3   2         29.33         36.84         6.28 o
  -6  -3   2         19.89         16.97         4.54 o
  -5  -3   2         15.50         26.22         4.94 o
  -4  -3   2          6.04          6.03         1.87 o
  -3  -3   2         46.53         50.19         3.76 o
  -2  -3   2        837.05        799.00        33.53 o
  -1  -3   2        304.39        307.41         7.11 o
   0  -3   2          0.08          1.96         1.22 o
   1  -3   2        151.68        130.24         3.86 o
   2  -3   2        173.36        183.01         4.95 o
   3  -3   2        249.15        215.02         9.88 o
   4  -3   2        322.96        320.10         5.13 o
   5  -3   2          0.02          0.91         0.99 o
   6  -3   2         40.98         37.14         2.82 o
   7  -3   2         58.67         68.50         8.63 o
   8  -3   2          8.39         14.79         5.51 o
  -9  -2   2          0.25          3.52         3.04 o
  -8  -2   2          2.19          4.08         4.08 o
  -7  -2   2         81.30         71.88         7.89 o
  -6  -2   2          1.09          0.28         1.16 o
  -5  -2   2          0.36          1.85         0.99 o
  -4  -2   2         18.28         16.61         1.36 o
  -3  -2   2        294.08        343.76        10.97 o
  -2  -2   2         37.12         46.87         4.15 o
  -1  -2   2        145.95        119.07         3.12 o
   0  -2   2        100.74         91.80         3.04 o
   1  -2   2        386.74        377.89         5.09 o
   2  -2   2        149.06        133.05         6.97 o
   3  -2   2         96.88         85.81         2.22 o
   4  -2   2         47.46         46.03         2.14 o
   5  -2   2        592.69        597.14        11.05 o
   6  -2   2         33.47         24.94         2.72 o
   7  -2   2          6.94          4.92         4.09 o
   8  -2   2         33.99         40.49         7.09 o
   9  -2   2          3.07          3.58         4.32 o
  -9  -1   2         56.85         69.44        10.04 o
  -8  -1   2         68.23         55.58         9.27 o
  -7  -1   2          2.14          3.58         1.84 o
  -6  -1   2        555.38        520.12        10.90 o
  -5  -1   2         22.34         28.50         2.33 o
  -4  -1   2          4.99          5.62         1.22 o
  -3  -1   2          8.52          7.00         1.43 o
  -2  -1   2        764.53        747.40         9.38 o
  -1  -1   2       1812.06       1742.47        11.88 o
   0  -1   2       4698.88       4506.68        22.60 o
   1  -1   2       1765.34       1697.69        17.59 o
   2  -1   2        405.30        385.17        10.22 o
   3  -1   2       1432.40       1382.99        15.08 o
   4  -1   2          1.79          2.65         1.06 o
   5  -1   2         80.26         72.45         5.03 o
   6  -1   2        825.72        818.09        14.36 o
   7  -1   2         26.26         22.36         3.11 o
   8  -1   2         47.23         47.47         7.01 o
   9  -1   2         12.28          8.15         4.17 o
  -8   0   2         10.25          6.38         3.88 o
  -7   0   2         51.62         53.40         3.79 o
  -6   0   2         46.92         46.92         2.88 o
  -5   0   2        672.07        652.90         8.73 o
  -4   0   2       1090.96       1072.05        11.90 o
  -3   0   2        430.40        446.11         7.37 o
  -2   0   2       4014.90       3903.51        17.77 o
  -1   0   2       3342.63       3238.60        17.76 o
   1   0   2        599.70        625.60         6.22 o
   2   0   2         54.77         58.26         1.83 o
   3   0   2        135.11        148.05         5.22 o
   4   0   2        152.41        151.60         3.90 o
   5   0   2          1.13          2.29         1.76 o
   6   0   2         70.80         69.62         4.94 o
   7   0   2         84.90         85.01         5.76 o
   8   0   2        125.25        130.32         6.01 o
  -8   1   2          5.06          2.14         3.32 o
  -7   1   2         61.74         56.04         4.39 o
  -6   1   2          0.15          1.74         2.51 o
  -5   1   2         18.35         13.38         1.88 o
  -4   1   2         14.77         12.79         1.47 o
  -3   1   2        176.99        170.81         3.90 o
  -2   1   2          1.43          6.10         0.92 o
  -1   1   2        805.94        804.86        12.81 o
   1   1   2       1888.04       1749.76         8.83 o
   2   1   2        577.10        575.54         4.92 o
   3   1   2       3252.82       3218.58        15.69 o
   4   1   2         67.31         82.88         2.73 o
   5   1   2        698.73        662.35         9.84 o
   6   1   2        115.00        123.76         5.90 o
   7   1   2          1.15          2.06         2.18 o
   8   1   2        209.61        232.07        25.38 o
   9   1   2          1.16          7.50         5.50 o
  -8   2   2         56.62         63.38         8.42 o
  -7   2   2          7.77          8.90         2.86 o
  -6   2   2         31.76         33.57         3.84 o
  -5   2   2        359.81        341.33         7.68 o
  -4   2   2          8.68          9.58         1.51 o
  -3   2   2        379.23        405.76        12.91 o
  -2   2   2         11.69         16.56         1.25 o
  -1   2   2       2271.37       2171.08        14.93 o
   0   2   2       1512.13       1554.89        10.22 o
   1   2   2        478.77        481.18         6.66 o
   2   2   2         85.05         86.70         2.29 o
   3   2   2         23.59         26.66         1.51 o
   4   2   2         24.84         27.56         2.02 o
   5   2   2          3.74          3.29         1.26 o
   6   2   2         49.75         49.67         3.73 o
   7   2   2          0.51         -0.15         2.65 o
   8   2   2         33.41         40.05         4.18 o
   9   2   2         30.62         27.30         6.59 o
  -8   3   2          4.18         12.09         5.24 o
  -7   3   2        202.36        218.22         9.46 o
  -6   3   2         26.64         31.07         8.23 o
  -5   3   2        134.12        136.53         4.95 o
  -4   3   2        439.98        431.21         7.82 o
  -3   3   2        111.25        127.41         3.68 o
  -2   3   2        923.54        985.92         9.75 o
  -1   3   2        562.98        551.33        14.47 o
   0   3   2        311.17        310.12         5.87 o
   1   3   2        245.24        224.69         5.45 o
   2   3   2        296.96        290.63         6.86 o
   3   3   2         44.29         42.43         2.05 o
   4   3   2        136.68        150.22         3.48 o
   5   3   2        461.83        458.78         6.90 o
   6   3   2         12.90          9.94         1.99 o
   7   3   2        294.17        285.06         8.88 o
   8   3   2          7.61          6.48         4.52 o
   9   3   2          2.98          5.91         4.80 o
  -8   4   2         13.25         22.61         6.39 o
  -7   4   2         29.15         25.17         6.57 o
  -6   4   2         11.68          9.31         3.79 o
  -5   4   2         40.47         31.97         3.02 o
  -4   4   2        130.47        136.29         4.73 o
  -3   4   2        261.65        239.51         5.41 o
  -2   4   2        754.54        800.57        11.68 o
  -1   4   2          6.61          8.99         1.53 o
   0   4   2        691.01        731.18         8.79 o
   1   4   2          0.40          3.50         3.35 o
   2   4   2          0.12         -0.45         1.74 o
   3   4   2        846.11        913.60        17.38 o
   4   4   2         50.06         48.21         3.20 o
   5   4   2        482.06        470.70        15.88 o
   6   4   2         25.03         25.82         5.36 o
   7   4   2          0.86         -0.91         1.61 o
   8   4   2         31.31         23.68         6.35 o
   9   4   2         35.88         49.93         8.86 o
  -7   5   2         43.68         47.83         8.48 o
  -6   5   2          9.02          8.57         4.77 o
  -5   5   2         39.86         43.82         4.11 o
  -4   5   2        179.34        170.76         5.60 o
  -3   5   2          6.60          6.88         1.31 o
  -2   5   2        176.59        186.38         6.17 o
  -1   5   2        236.95        239.91        10.18 o
   0   5   2         11.84         11.36         1.65 o
   1   5   2        532.25        543.45         8.91 o
   2   5   2        449.47        461.90         8.55 o
   3   5   2         35.39         52.07         4.01 o
   4   5   2         99.64         94.55         3.61 o
   5   5   2         17.82         16.20         1.42 o
   6   5   2         31.21         27.85         5.60 o
   7   5   2        104.33        102.15        10.29 o
   8   5   2          1.83         -0.34         5.45 o
   9   5   2         19.59         36.64         7.96 o
  -6   6   2         40.05         31.73         7.41 o
  -5   6   2         20.19         15.44         5.64 o
  -4   6   2          6.42          9.05         1.86 o
  -3   6   2        188.67        179.09         5.98 o
  -2   6   2          0.12         -0.67         1.86 o
  -1   6   2        170.25        163.24         8.00 o
   0   6   2          3.30          1.20         1.27 o
   1   6   2        325.65        333.47         9.40 o
   2   6   2        422.11        458.81        11.36 o
   3   6   2         44.53         43.86         5.85 o
   4   6   2         82.17         86.27         4.11 o
   5   6   2          4.97          4.74         2.91 o
   6   6   2         22.28         19.46         5.22 o
   7   6   2          1.38         -3.21         5.06 o
   8   6   2         27.36         28.95         6.76 o
  -5   7   2         78.30         76.95        10.53 o
  -4   7   2          2.16          4.17         2.35 o
  -3   7   2         16.65         17.10         2.34 o
  -2   7   2        560.96        570.12        10.86 o
  -1   7   2          7.04          6.00         2.48 o
   0   7   2        411.63        423.80        10.33 o
   1   7   2        272.99        279.31         9.44 o
   2   7   2        135.76        130.96         9.78 o
   3   7   2          0.31          0.61         3.62 o
   4   7   2          0.01          0.14         1.54 o
   5   7   2         63.38         55.33         2.54 o
   6   7   2          0.72          0.96         4.13 o
   7   7   2          2.84          3.27         4.56 o
   8   7   2         10.65          8.20         5.14 o
  -4   8   2         86.55        102.69        11.97 o
  -3   8   2         10.95          9.02         2.58 o
  -2   8   2          1.20          0.49         2.24 o
  -1   8   2        640.18        668.70        12.89 o
   0   8   2        127.23        135.50        10.35 o
   1   8   2         15.03         10.15         4.67 o
   2   8   2          1.98          2.97         4.41 o
   3   8   2        303.48        304.79        15.81 o
   4   8   2         15.23         15.48         3.67 o
   5   8   2          0.58         -5.10         5.10 o
   6   8   2         48.40         55.83         8.62 o
   7   8   2          6.47         -5.02         5.02 o
  -3   9   2         85.24         96.82        11.21 o
  -2   9   2          1.26         -0.18         2.44 o
  -1   9   2         11.27          9.30         3.06 o
   0   9   2         68.12         76.29         6.07 o
   1   9   2         40.75         46.26         5.11 o
   2   9   2          0.42          0.56         1.96 o
   3   9   2          7.77          8.30         2.34 o
   4   9   2         43.58         37.47         3.68 o
   5   9   2          1.58          0.23         3.90 o
   6   9   2          0.22         -5.69         5.69 o
   7   9   2          0.00         -0.41         5.02 o
  -2  10   2         21.68         20.87         4.02 o
  -1  10   2         14.09         11.56         3.45 o
   0  10   2          0.95          1.41         2.67 o
   1  10   2         29.34         37.15         5.49 o
   2  10   2          0.62         -0.11         2.37 o
   3  10   2         40.23         29.21         8.27 o
   4  10   2         12.86         11.47         5.34 o
   5  10   2         12.27         14.19         5.23 o
   6  10   2          7.41          1.40         4.33 o
  -1  11   2         50.09         60.92         6.30 o
   0  11   2          6.68          3.78         9.96 o
   1  11   2          2.03          8.17         4.22 o
   2  11   2         30.02         34.51         4.47 o
   3  11   2          0.86         -3.17         4.06 o
   4  11   2          8.18          3.55         4.40 o
   0  12   2          5.20         10.76         4.83 o
   1  12   2         19.42         22.86         4.38 o
   2  12   2          1.73         -0.73         3.71 o
   0 -11   3          1.80         11.20         4.79 o
  -3 -10   3         13.90          4.11         5.10 o
  -2 -10   3         13.95          8.21         5.63 o
  -1 -10   3          3.71          3.58         2.81 o
   0 -10   3          0.35          3.59         2.54 o
   1 -10   3         16.00         25.93         6.27 o
   2 -10   3          1.41          6.34         4.50 o
  -5  -9   3          0.33         -3.65         5.60 o
  -4  -9   3        161.53        183.27        15.82 o
  -3  -9   3         40.68         50.13         9.02 o
  -2  -9   3          0.29          0.30         2.16 o
  -1  -9   3         42.70         45.58         4.86 o
   0  -9   3          0.05          1.14         2.70 o
   1  -9   3         26.96         20.52         5.35 o
   2  -9   3         17.91         17.24         5.47 o
   3  -9   3          1.66          4.87         4.02 o
  -6  -8   3          0.85          4.26         5.60 o
  -5  -8   3          0.11         -0.44         4.61 o
  -4  -8   3          2.30          3.70         5.10 o
  -3  -8   3         13.12         10.73         3.82 o
  -2  -8   3          8.78          4.82         2.03 o
  -1  -8   3          0.54         -0.27         2.32 o
   0  -8   3         53.80         58.75         6.80 o
   1  -8   3          0.00          1.32         3.14 o
   2  -8   3          7.05          4.09         3.63 o
   3  -8   3          0.16         -1.42         4.32 o
   4  -8   3         18.78          9.07         5.11 o
  -7  -7   3        103.49        100.67        11.76 o
  -6  -7   3        144.55        150.65        13.42 o
  -5  -7   3        103.84         99.86        10.80 o
  -4  -7   3          4.42          6.72         5.16 o
  -3  -7   3         72.89         76.93         4.19 o
  -2  -7   3         92.44         96.34         5.37 o
  -1  -7   3          0.01         -1.00         2.12 o
   0  -7   3         22.31         20.51         7.18 o
   1  -7   3        191.87        179.95         9.18 o
   2  -7   3         87.40         74.66         8.51 o
   3  -7   3          0.98         -0.16         3.34 o
   4  -7   3          0.81          0.66         3.50 o
   5  -7   3          0.39         -1.80         3.58 o
  -8  -6   3         16.43         22.46         7.24 o
  -7  -6   3         86.04        128.50        12.22 o
  -6  -6   3          0.02         -1.54         4.20 o
  -5  -6   3        133.90        140.33        11.65 o
  -4  -6   3        103.04        102.44         9.82 o
  -3  -6   3         10.63         11.15         1.66 o
  -2  -6   3        171.94        183.57         8.11 o
  -1  -6   3        220.19        229.80         7.46 o
   0  -6   3         40.67         39.61         4.55 o
   1  -6   3          0.49          0.20         1.22 o
   2  -6   3         17.16         14.60         2.20 o
   3  -6   3         59.59         51.07         4.91 o
   4  -6   3          0.01          0.38         3.80 o
   5  -6   3         34.24         27.09         6.84 o
   6  -6   3          3.37          0.64         4.73 o
  -8  -5   3          2.87          1.99         4.55 o
  -7  -5   3          3.49          1.37         4.47 o
  -6  -5   3        108.30        115.06        10.39 o
  -5  -5   3        121.25        113.03         9.91 o
  -4  -5   3          2.17         -1.80         3.20 o
  -3  -5   3        448.16        419.57        18.90 o
  -2  -5   3        374.86        364.85         9.42 o
  -1  -5   3         19.57         14.61         2.69 o
   0  -5   3        222.48        223.62         6.86 o
   1  -5   3        290.12        301.67         7.70 o
   2  -5   3          7.36          9.52         1.51 o
   3  -5   3        127.42        123.10         9.72 o
   4  -5   3         40.72         43.45         6.74 o
   5  -5   3          5.48         -5.34         5.34 o
   6  -5   3         16.41         16.66         6.59 o
   7  -5   3          0.51          6.08         5.11 o
  -9  -4   3          0.58         -3.69         5.48 o
  -8  -4   3         16.57         34.25         6.99 o
  -7  -4   3         15.61         17.07         5.00 o
  -6  -4   3         10.85         10.90         4.60 o
  -5  -4   3        279.49        281.75        14.20 o
  -4  -4   3        169.77        164.03        10.50 o
  -3  -4   3         12.50         12.71         4.25 o
  -2  -4   3       1230.07       1219.39        22.64 o
  -1  -4   3        111.07        142.00         6.17 o
   0  -4   3          0.73          0.26         2.02 o
   1  -4   3          8.36         14.71         2.61 o
   2  -4   3        391.51        396.67         7.28 o
   3  -4   3          7.04          5.37         2.91 o
   4  -4   3          1.74         -0.04         3.47 o
   5  -4   3          2.40          4.33         4.14 o
   6  -4   3        111.14        110.13        10.86 o
   7  -4   3          0.08         -2.15         4.81 o
  -8  -3   3          0.01          1.02         3.84 o
  -7  -3   3          1.16          4.72         4.35 o
  -6  -3   3          9.59         11.10         3.97 o
  -5  -3   3         52.45         46.79         6.00 o
  -4  -3   3        376.82        398.75        14.73 o
  -3  -3   3         23.42         31.67         4.31 o
  -2  -3   3        669.16        723.41         6.60 o
  -1  -3   3         58.98         34.19         2.01 o
   0  -3   3       1997.34       2055.89        16.78 o
   1  -3   3         58.67         61.71         2.89 o
   2  -3   3        683.12        720.93        17.58 o
   3  -3   3        632.18        633.16        18.14 o
   4  -3   3        194.27        199.05        10.42 o
   5  -3   3         46.15         43.66         6.45 o
   6  -3   3          1.80         -4.33         4.89 o
   7  -3   3          0.02          3.68         4.53 o
   8  -3   3          3.37         -1.63         3.94 o
  -9  -2   3         15.71         14.20         6.11 o
  -8  -2   3          2.15          1.06         5.86 o
  -7  -2   3          1.56          2.42         3.81 o
  -6  -2   3          9.15          8.51         1.92 o
  -5  -2   3        396.11        385.54         6.61 o
  -4  -2   3          0.77          0.17         0.72 o
  -3  -2   3        932.07        856.38        13.88 o
  -2  -2   3        714.25        665.96         7.23 o
  -1  -2   3        153.39        158.99         3.52 o
   0  -2   3       4378.03       4243.16        20.68 o
   1  -2   3         85.85         70.16         4.61 o
   2  -2   3          9.53          3.65         1.94 o
   3  -2   3        142.40        144.55         5.67 o
   4  -2   3         30.60         25.58         2.94 o
   5  -2   3        181.06        175.59         3.46 o
   6  -2   3          5.75          6.90         1.26 o
   7  -2   3         46.37         51.15         7.42 o
   8  -2   3          8.13          2.65         3.49 o
   9  -2   3          3.89          7.80         4.79 o
  -9  -1   3         11.92         13.55         5.43 o
  -8  -1   3          8.89          6.85         3.70 o
  -7  -1   3         22.17         26.00         2.84 o
  -6  -1   3         11.53          9.51         2.22 o
  -5  -1   3          2.99          6.03         1.69 o
  -4  -1   3        649.82        672.64        11.51 o
  -3  -1   3        166.44        177.94         5.40 o
  -2  -1   3         66.02         65.11         2.55 o
  -1  -1   3       1466.37       1370.09        10.10 o
   0  -1   3      15564.90      14665.58        49.14 o
   1  -1   3      14793.24      13560.72        45.21 o
   2  -1   3       1847.29       1818.86        22.54 o
   3  -1   3         18.04         16.26         1.13 o
   4  -1   3        312.53        323.07         5.52 o
   5  -1   3        203.60        188.17         5.01 o
   6  -1   3         16.79         19.33         2.79 o
   7  -1   3          4.42          2.25         1.88 o
   8  -1   3         28.19         26.26         5.67 o
   9  -1   3         10.59          9.56         5.09 o
  -9   0   3          0.00         -3.98         3.98 o
  -8   0   3         22.68         15.20         5.22 o
  -7   0   3          0.17          2.24         2.00 o
  -6   0   3        576.42        538.29         9.15 o
  -5   0   3         21.15         26.30         2.83 o
  -4   0   3        988.73        954.22        11.03 o
  -3   0   3        219.78        234.73         5.46 o
  -2   0   3          8.46          9.80         2.10 o
  -1   0   3       1885.44       1856.12        15.62 o
   0   0   3          5.10         13.59         8.62 o
   1   0   3       5733.24       5306.24        31.40 o
   2   0   3          2.62          3.22         0.81 o
   3   0   3         34.19         36.33         2.02 o
   4   0   3        988.86        974.71         8.32 o
   5   0   3         85.25         83.70         3.39 o
   6   0   3        211.20        245.95         8.84 o
   7   0   3         67.38         76.03         5.46 o
   8   0   3          0.00          1.84         2.84 o
   9   0   3         16.69         11.82         4.14 o
  -8   1   3          0.36         -1.39         3.56 o
  -7   1   3          9.92          6.61         2.11 o
  -6   1   3        108.39        101.11         4.03 o
  -5   1   3        285.09        273.38         5.87 o
  -4   1   3          0.03          0.55         1.04 o
  -3   1   3       2876.53       3083.43        15.88 o
  -2   1   3       2014.44       2061.26        16.81 o
  -1   1   3       4072.19       3915.77        31.86 o
   0   1   3         24.23         27.21         1.26 o
   1   1   3       3055.06       2946.15        12.78 o
   2   1   3       3319.81       3199.69        12.93 o
   3   1   3         11.36         11.85         1.23 o
   4   1   3        812.40        751.61         8.19 o
   5   1   3        958.08        981.90        10.55 o
   6   1   3        339.14        332.80         9.71 o
   7   1   3          8.10          8.41         2.45 o
   8   1   3          2.82          5.80         3.66 o
   9   1   3          0.00          0.80         4.59 o
  -8   2   3          5.32         -1.37         3.53 o
  -7   2   3          1.09          8.62         3.16 o
  -6   2   3          0.09         -2.87         2.87 o
  -5   2   3        150.02        138.70         5.02 o
  -4   2   3         28.35         34.11         2.69 o
  -3   2   3        198.82        214.04         5.25 o
  -2   2   3        259.95        281.40         4.18 o
  -1   2   3        668.98        633.81        12.96 o
   0   2   3        224.02        213.55         2.78 o
   1   2   3        197.35        192.18         4.26 o
   2   2   3        167.97        168.98         3.18 o
   3   2   3        866.76        871.19         7.64 o
   4   2   3         81.97         98.91         2.93 o
   5   2   3        131.64        117.42         3.26 o
   6   2   3         98.26        104.01         4.28 o
   7   2   3         21.31         16.68         2.88 o
   8   2   3          8.72          6.15         2.94 o
   9   2   3         22.91         26.56         6.95 o
  -8   3   3         15.19         15.66         5.68 o
  -7   3   3          1.99          6.18         6.82 o
  -6   3   3          0.15         -0.40         6.68 o
  -5   3   3          2.12          3.55         1.67 o
  -4   3   3         11.27         11.22         1.86 o
  -3   3   3          0.64          2.02         0.95 o
  -2   3   3        423.99        410.46         5.74 o
  -1   3   3         36.60         33.44         2.47 o
   0   3   3        129.66        135.03         4.51 o
   1   3   3       1488.20       1526.24        11.67 o
   2   3   3       2289.21       2311.97        21.38 o
   3   3   3       1721.75       1731.29        13.21 o
   4   3   3       1896.28       1957.34        12.46 o
   5   3   3          0.68          1.26         0.95 o
   6   3   3        182.65        179.86         5.30 o
   7   3   3        219.44        231.24         8.53 o
   8   3   3          3.48          1.93         3.70 o
   9   3   3          7.19         -1.49         5.28 o
  -8   4   3         13.80          5.78         4.61 o
  -7   4   3          5.71          4.03         4.42 o
  -6   4   3         33.20         33.84         4.11 o
  -5   4   3          0.73          1.48         1.34 o
  -4   4   3         26.39         23.11         2.43 o
  -3   4   3          5.94          9.29         1.28 o
  -2   4   3         89.26         90.19         4.36 o
  -1   4   3        663.64        671.89        11.05 o
   0   4   3         37.50         22.90         1.76 o
   1   4   3        352.21        349.27         6.17 o
   2   4   3       1534.65       1688.39        23.14 o
   3   4   3         53.95         67.67         4.05 o
   4   4   3         65.90         56.29         2.72 o
   5   4   3         46.69         44.53         2.91 o
   6   4   3        225.57        230.11         9.05 o
   7   4   3          5.15          1.11         1.95 o
   8   4   3         55.16         55.66         8.59 o
   9   4   3         17.24         30.95         8.03 o
  -7   5   3          0.24         -1.35         5.29 o
  -6   5   3         74.52         77.49        10.12 o
  -5   5   3          0.22          1.17         2.01 o
  -4   5   3         21.22         15.75         2.84 o
  -3   5   3          0.31          2.44         1.60 o
  -2   5   3          1.59          0.36         1.22 o
  -1   5   3        138.73        159.40         5.93 o
   0   5   3        438.80        446.24         7.74 o
   1   5   3         14.73         30.71         2.37 o
   2   5   3        426.54        459.33         8.46 o
   3   5   3        190.91        172.14         4.90 o
   4   5   3        516.61        538.58        16.24 o
   5   5   3         11.20         12.82         2.89 o
   6   5   3        109.57        107.22         4.30 o
   7   5   3        324.26        372.55        18.41 o
   8   5   3         20.42         19.37         6.21 o
   9   5   3         48.44         58.37         9.23 o
  -6   6   3          1.62         -2.04         4.78 o
  -5   6   3         20.96         25.90         7.09 o
  -4   6   3         39.90         44.76         4.50 o
  -3   6   3          5.51          9.91         1.68 o
  -2   6   3          4.49          2.81         1.60 o
  -1   6   3          7.92          9.49         1.61 o
   0   6   3         11.35          9.47         1.75 o
   1   6   3        291.85        308.55         7.43 o
   2   6   3          2.74         -2.46         3.09 o
   3   6   3        101.59        108.50         6.02 o
   4   6   3         39.02         36.45         3.08 o
   5   6   3          4.54          0.85         4.28 o
   6   6   3         30.08         24.59         1.87 o
   7   6   3          4.39          1.51         4.14 o
   8   6   3         60.18         59.61         9.39 o
  -5   7   3         20.46         24.40         7.22 o
  -4   7   3         27.79         33.78         6.04 o
  -3   7   3        121.52        136.28         7.54 o
  -2   7   3          0.25          0.28         1.60 o
  -1   7   3        298.76        316.01         9.51 o
   0   7   3        495.96        471.97         9.76 o
   1   7   3         13.39         14.62         3.77 o
   2   7   3        451.73        438.42        16.48 o
   3   7   3         39.50         43.56         6.04 o
   4   7   3        112.55        123.12         5.94 o
   5   7   3        453.79        432.02         9.98 o
   6   7   3         16.20         17.95         5.16 o
   7   7   3         18.89         10.26         5.17 o
   8   7   3         32.27         33.99         8.17 o
  -4   8   3          1.16          6.35         5.73 o
  -3   8   3         41.62         46.03         4.90 o
  -2   8   3        125.52        112.11         5.55 o
  -1   8   3         51.44         48.42         4.85 o
   0   8   3        268.16        256.20        12.31 o
   1   8   3         35.86         30.82         5.77 o
   2   8   3         48.21         51.64         6.94 o
   3   8   3         30.82         38.06         6.56 o
   4   8   3         16.88         11.77         4.77 o
   5   8   3         99.93         96.17         9.77 o
   6   8   3         64.02         46.64         7.64 o
   7   8   3         16.01         14.67         6.05 o
  -3   9   3         15.11         19.44         6.07 o
  -2   9   3          5.44          3.78         1.94 o
  -1   9   3         39.20         35.00         3.52 o
   0   9   3         12.15         11.06         4.25 o
   1   9   3         14.63         14.00         4.67 o
   2   9   3         94.92         82.99         8.90 o
   3   9   3          1.20         -0.41         3.63 o
   4   9   3         12.36          9.97         5.12 o
   5   9   3         31.61         28.07         6.52 o
   6   9   3         18.90         25.33         6.56 o
   7   9   3         22.12         21.15         5.95 o
  -2  10   3          6.15          7.31         3.76 o
  -1  10   3          4.04         -0.84         3.75 o
   0  10   3          9.66          7.38         4.89 o
   1  10   3         75.26         77.50         6.22 o
   2  10   3         71.80         66.74        16.73 o
   3  10   3          3.97          5.64         2.41 o
   4  10   3         10.81          7.44         4.30 o
   5  10   3          7.78         14.66         5.28 o
   6  10   3          1.50          4.56         4.46 o
  -1  11   3          8.19         15.76         5.50 o
   0  11   3          7.40          4.52         2.75 o
   1  11   3          8.03         10.15         3.78 o
   2  11   3         19.35         19.20         3.78 o
   3  11   3          2.36         -2.26         3.96 o
   4  11   3          0.11         -5.06         5.06 o
   5  11   3          3.71          4.76         4.86 o
   1  12   3          3.34          8.54         3.12 o
   2  12   3          2.32          8.87         5.30 o
   3  12   3          0.90         -5.38         5.38 o
  -2 -10   4         17.64         19.87         6.52 o
  -1 -10   4          2.67          6.03         4.57 o
   0 -10   4          1.45          0.11         2.91 o
   1 -10   4          0.00         -2.81         3.50 o
  -4  -9   4         11.32         14.59         7.71 o
  -3  -9   4          0.13         -3.27         5.61 o
  -2  -9   4          4.81          3.69         2.56 o
  -1  -9   4          0.68          1.04         2.27 o
   0  -9   4          8.95          5.60         3.73 o
   1  -9   4          4.39          5.08         4.11 o
   2  -9   4          7.53          7.14         4.31 o
   3  -9   4         26.09         21.50         6.19 o
  -6  -8   4          8.70         11.70         6.35 o
  -5  -8   4         14.78         11.78         6.26 o
  -4  -8   4          0.01         -0.83         4.45 o
  -3  -8   4         20.72         18.37         6.20 o
  -2  -8   4          0.02         -0.34         2.11 o
  -1  -8   4         83.10         93.54         6.25 o
   0  -8   4         19.14         19.63         4.56 o
   1  -8   4          1.77          1.81         3.20 o
   2  -8   4         62.33         43.02         6.99 o
   3  -8   4          0.02         -3.98         3.98 o
   4  -8   4         21.52         24.55         6.09 o
  -7  -7   4          9.54         17.49         6.56 o
  -6  -7   4         16.34         10.21         6.06 o
  -5  -7   4          7.20         -0.50         5.17 o
  -4  -7   4          1.41          4.30         4.39 o
  -3  -7   4         62.39         60.76         3.92 o
  -2  -7   4          0.79         -1.94         2.20 o
  -1  -7   4         69.03         61.89         5.95 o
   0  -7   4        144.74        132.61         6.46 o
   1  -7   4         32.67         21.09         3.06 o
   2  -7   4         40.05         30.27         6.03 o
   3  -7   4          2.78          0.25         3.44 o
   4  -7   4          1.04          2.48         3.42 o
   5  -7   4          0.04         -2.60         4.38 o
  -8  -6   4          6.09         12.66         5.95 o
  -7  -6   4         20.73         23.43         6.83 o
  -6  -6   4          3.12         -2.29         5.13 o
  -5  -6   4         51.12         48.31         7.84 o
  -4  -6   4         12.36          7.59         4.98 o
  -3  -6   4          4.29          3.48         1.35 o
  -2  -6   4          5.36          5.27         1.89 o
  -1  -6   4          0.87          0.36         2.30 o
   0  -6   4          5.27          3.97         1.62 o
   1  -6   4          8.38          9.47         1.89 o
   2  -6   4         20.19         16.40         2.24 o
   3  -6   4         28.74         31.49         6.21 o
   4  -6   4        103.79        113.14        10.67 o
   5  -6   4          6.92          9.67         5.08 o
   6  -6   4          6.87          7.69         5.23 o
  -8  -5   4          0.70          3.35         5.01 o
  -7  -5   4          0.01         -1.34         4.11 o
  -6  -5   4         72.18         65.30         8.91 o
  -5  -5   4         31.62         23.43         5.46 o
  -4  -5   4          2.75          4.06         3.76 o
  -3  -5   4        261.95        246.50         5.87 o
  -2  -5   4         44.62         46.32         7.29 o
  -1  -5   4         82.30         81.94         5.55 o
   0  -5   4          7.85          5.52         2.66 o
   1  -5   4          0.04         -0.29         1.18 o
   2  -5   4         28.79         29.75         4.02 o
   3  -5   4         58.64         63.52         7.48 o
   4  -5   4         40.52         40.57         6.77 o
   5  -5   4         69.59         69.00         9.09 o
   6  -5   4          2.11          3.75         5.01 o
   7  -5   4          4.01         -5.19         5.19 o
  -8  -4   4         48.72         64.27         8.83 o
  -7  -4   4         29.51         36.91         6.65 o
  -6  -4   4         15.58         18.87         5.08 o
  -5  -4   4         57.79         62.71         7.48 o
  -4  -4   4         16.97         19.98         4.87 o
  -3  -4   4          1.25          3.38         3.12 o
  -2  -4   4        198.22        198.45         4.50 o
  -1  -4   4          6.15          6.28         2.66 o
   0  -4   4        242.79        254.02         7.04 o
   1  -4   4         90.28         90.29         3.47 o
   2  -4   4          2.61          3.59         1.13 o
   3  -4   4         28.97         28.37         5.06 o
   4  -4   4        148.44        149.09        10.74 o
   5  -4   4          0.59          0.07         3.97 o
   6  -4   4         33.11         30.51         6.82 o
   7  -4   4         28.55         24.47         6.64 o
  -8  -3   4          1.67         -1.93         4.79 o
  -7  -3   4         21.22         22.59         5.79 o
  -6  -3   4          1.17         -0.51         3.65 o
  -5  -3   4         26.52         21.87         4.65 o
  -4  -3   4        488.95        507.88        16.90 o
  -3  -3   4        362.30        348.40        14.27 o
  -2  -3   4       1282.75       1253.56         9.84 o
  -1  -3   4        408.68        409.19         7.01 o
   0  -3   4        755.31        780.62        16.25 o
   1  -3   4          6.75         10.65         1.86 o
   2  -3   4          8.57          6.89         0.94 o
   3  -3   4         13.89         18.05         3.58 o
   4  -3   4         46.65         44.09         5.88 o
   5  -3   4        131.34        140.57        10.69 o
   6  -3   4          5.17          8.21         4.81 o
   7  -3   4         81.63         98.06        10.29 o
   8  -3   4         10.17         18.03         6.08 o
  -8  -2   4          0.48         -3.13         3.13 o
  -7  -2   4         61.95         64.20         7.50 o
  -6  -2   4        190.29        190.52         5.77 o
  -5  -2   4         28.73         30.16         1.71 o
  -4  -2   4         98.53         94.67         4.70 o
  -3  -2   4        787.98        755.69         9.48 o
  -2  -2   4         99.64        103.51         3.48 o
  -1  -2   4          1.10          1.22         0.82 o
   0  -2   4       4282.77       4336.21        22.83 o
   1  -2   4        239.90        275.42         9.13 o
   2  -2   4         14.96         14.06         3.12 o
   3  -2   4        152.32        146.84         8.44 o
   4  -2   4          5.92          6.40         2.17 o
   5  -2   4          0.89         -1.60         3.50 o
   6  -2   4        245.93        234.78        13.69 o
   7  -2   4        198.76        196.62        13.25 o
   8  -2   4          4.14          5.15         4.52 o
   9  -2   4          0.48         -3.24         4.94 o
  -9  -1   4          7.18         -5.50         5.50 o
  -8  -1   4         46.64         61.64         9.69 o
  -7  -1   4         35.14         35.33         4.48 o
  -6  -1   4          7.07          7.05         1.80 o
  -5  -1   4        477.52        482.15         8.45 o
  -4  -1   4         20.19         19.28         4.68 o
  -3  -1   4          3.71          4.98         2.05 o
  -2  -1   4        635.06        624.94         8.72 o
  -1  -1   4          8.64         10.50         1.37 o
   0  -1   4       2216.45       2236.24        15.74 o
   1  -1   4       2190.09       2140.29        14.48 o
   2  -1   4        603.33        563.98        24.55 o
   3  -1   4         69.14         69.95         5.55 o
   4  -1   4         32.26         40.97         2.49 o
   5  -1   4         19.77         23.82         1.55 o
   6  -1   4         34.25         39.31         3.65 o
   7  -1   4        131.47        131.15        10.24 o
   8  -1   4          0.28          2.24         3.47 o
   9  -1   4         13.57         15.74         5.63 o
  -9   0   4         11.41         -5.41         5.41 o
  -8   0   4         34.25         21.66         6.59 o
  -7   0   4          3.27          5.54         2.09 o
  -6   0   4          3.02          3.96         1.65 o
  -5   0   4        533.08        500.79         9.22 o
  -4   0   4        390.10        375.81         7.08 o
  -3   0   4       1671.70       1695.52        14.79 o
  -2   0   4        128.05        111.98         4.72 o
  -1   0   4        340.91        317.47         8.54 o
   0   0   4        836.62        815.47         9.80 o
   1   0   4        282.40        290.55         4.25 o
   2   0   4        707.24        674.63         8.22 o
   3   0   4         15.67         16.92         1.42 o
   4   0   4         83.16         78.13         2.75 o
   5   0   4          0.19         -0.36         1.13 o
   6   0   4         44.87         49.15         3.73 o
   7   0   4         26.61         27.79         5.71 o
   8   0   4         94.83         74.26         8.23 o
   9   0   4          0.28         -4.37         4.37 o
  -8   1   4          1.64         10.77         5.20 o
  -7   1   4         23.94         15.12         3.28 o
  -6   1   4         65.02         73.28         3.53 o
  -5   1   4        496.66        496.05         8.79 o
  -4   1   4         30.76         27.11         2.95 o
  -3   1   4        713.62        679.46         7.46 o
  -2   1   4        510.46        495.04         7.22 o
  -1   1   4          0.41          4.77         6.57 o
   0   1   4       1624.54       1516.76        14.86 o
   1   1   4       1464.38       1457.45        10.00 o
   2   1   4         43.04         44.55         1.89 o
   3   1   4       1555.21       1571.85        10.63 o
   4   1   4        242.62        286.74         6.30 o
   5   1   4        210.41        218.13         5.05 o
   6   1   4         21.56         20.91         2.07 o
   7   1   4         19.03         21.57         2.63 o
   8   1   4          5.39         11.70         3.94 o
   9   1   4          1.62          1.64         5.25 o
  -8   2   4          0.07         -1.48         3.29 o
  -7   2   4        103.44        124.16         7.78 o
  -6   2   4          7.44          3.77         2.65 o
  -5   2   4        249.03        260.78        12.39 o
  -4   2   4        484.07        457.45        14.07 o
  -3   2   4         11.66         10.61         1.40 o
  -2   2   4       1828.07       1731.70        29.57 o
  -1   2   4        953.77        941.12        17.62 o
   0   2   4        626.70        595.99         4.65 o
   1   2   4       1045.33       1024.13         9.75 o
   2   2   4          0.12         -0.07         0.76 o
   3   2   4         85.03         89.40         2.72 o
   4   2   4         23.99         26.44         2.11 o
   5   2   4         32.71         33.05         2.90 o
   6   2   4         66.95         69.61         3.65 o
   7   2   4          0.01         -0.85         2.38 o
   8   2   4          0.06          1.72         2.53 o
   9   2   4         15.91         10.67         6.01 o
  -8   3   4          1.71          1.19         4.48 o
  -7   3   4          4.33          4.45         2.85 o
  -6   3   4         33.52         39.87         4.55 o
  -5   3   4        135.37        131.65         5.61 o
  -4   3   4         71.83         62.71         3.70 o
  -3   3   4        624.03        591.56         8.10 o
  -2   3   4        871.82        886.37        20.38 o
  -1   3   4        330.75        356.64         5.33 o
   0   3   4       3890.78       3987.94        15.00 o
   1   3   4        224.56        226.19         4.26 o
   2   3   4         67.94         58.79         2.47 o
   3   3   4        569.96        507.91         7.64 o
   4   3   4       1011.23       1033.53         9.71 o
   5   3   4         13.21         13.18         1.46 o
   6   3   4        229.14        231.74         6.90 o
   7   3   4         44.27         52.88         3.80 o
   8   3   4          7.70          4.67         2.51 o
   9   3   4          0.00         -4.75         5.52 o
  -8   4   4          0.28         -5.05         5.05 o
  -7   4   4          8.79          9.41         5.33 o
  -6   4   4          0.12          1.97         2.54 o
  -5   4   4         41.94         45.56         9.53 o
  -4   4   4        391.35        377.14         8.00 o
  -3   4   4         53.31         53.38         2.98 o
  -2   4   4       1119.23       1059.88        10.73 o
  -1   4   4        171.62        160.61         4.46 o
   0   4   4        848.92        869.36        10.77 o
   1   4   4        143.84        212.15         4.71 o
   2   4   4        733.67        826.01        10.11 o
   3   4   4        241.27        269.68         6.00 o
   4   4   4        420.54        448.34         9.21 o
   5   4   4         77.48         81.03         3.62 o
   6   4   4         49.92         38.02         2.58 o
   7   4   4         13.48         11.74         2.03 o
   8   4   4         26.45         41.50         7.45 o
   9   4   4         11.98         12.62         6.15 o
  -7   5   4          0.54         -5.69         5.69 o
  -6   5   4          1.14          0.52         2.67 o
  -5   5   4          4.09          2.89         2.89 o
  -4   5   4         18.77          9.89         1.67 o
  -3   5   4        428.96        413.47         7.42 o
  -2   5   4          0.00         -0.22         1.26 o
  -1   5   4        126.85        102.65         4.72 o
   0   5   4        776.39        842.10        14.26 o
   1   5   4         82.26         92.46         4.42 o
   2   5   4       1058.90       1130.21        13.03 o
   3   5   4        333.35        297.88         8.03 o
   4   5   4         85.59         96.14         4.68 o
   5   5   4         14.43         10.56         2.14 o
   6   5   4          1.06          2.14         1.27 o
   7   5   4        115.39        118.93        10.83 o
   8   5   4         11.20          5.37         4.35 o
   9   5   4         11.91         25.99         6.81 o
  -6   6   4          0.02         -5.34         5.34 o
  -5   6   4         30.93         28.55         8.54 o
  -4   6   4          9.38          4.25         2.68 o
  -3   6   4         36.33         37.61         3.43 o
  -2   6   4        132.70        135.12         6.37 o
  -1   6   4          0.40         -0.09         1.07 o
   0   6   4        234.85        244.98         6.38 o
   1   6   4        269.88        259.57         6.79 o
   2   6   4         26.82         23.63         2.11 o
   3   6   4        383.55        405.76        10.91 o
   4   6   4        603.67        583.09        22.75 o
   5   6   4        327.44        306.31         7.94 o
   6   6   4          0.66          0.17         2.80 o
   7   6   4          0.01         -1.21         4.83 o
   8   6   4         30.49         40.54         7.75 o
  -5   7   4          0.30          4.77         6.01 o
  -4   7   4         67.43         66.10         8.68 o
  -3   7   4         21.33         22.65         4.59 o
  -2   7   4        225.05        238.36         8.25 o
  -1   7   4        207.70        197.80        12.00 o
   0   7   4         42.73         51.21         4.29 o
   1   7   4          4.06          2.80         2.26 o
   2   7   4        720.94        713.66        15.15 o
   3   7   4         11.44         16.49         4.52 o
   4   7   4          4.98          3.12         1.90 o
   5   7   4        275.33        254.14         7.93 o
   6   7   4         18.18         23.17         5.12 o
   7   7   4          7.59          8.79         4.77 o
   8   7   4         50.29         56.62         9.04 o
  -4   8   4         79.73         69.81        10.75 o
  -3   8   4          0.05          4.70         2.17 o
  -2   8   4         87.96         91.03         8.50 o
  -1   8   4        356.97        347.83        10.82 o
   0   8   4        234.03        222.38         9.04 o
   1   8   4        474.40        463.97        12.93 o
   2   8   4        106.70        120.74         9.45 o
   3   8   4        371.13        368.39        16.71 o
   4   8   4          6.16          6.53         2.05 o
   5   8   4          0.65          1.11         3.72 o
   6   8   4         98.84        103.78        10.43 o
   7   8   4         25.29         22.63         6.08 o
   8   8   4          0.11         14.03         6.25 o
  -3   9   4          0.11          4.23         3.86 o
  -2   9   4          6.53          6.94         2.30 o
  -1   9   4          5.78          4.53         2.59 o
   0   9   4          2.55          3.00         3.03 o
   1   9   4         13.39          6.57         3.64 o
   2   9   4        133.56        142.69        10.98 o
   3   9   4          0.42          0.87         3.53 o
   4   9   4        102.38         96.73         9.87 o
   5   9   4         48.11         44.07         7.35 o
   6   9   4          0.64         -4.77         4.77 o
   7   9   4         94.00        113.26        11.97 o
  -2  10   4          0.21          1.09         2.97 o
  -1  10   4          0.03          2.28         2.12 o
   0  10   4         19.60         29.86         6.20 o
   1  10   4          1.10          1.08         3.46 o
   2  10   4         31.62         46.25         7.49 o
   3  10   4          1.19          2.00         3.29 o
   4  10   4          4.31          8.39         5.26 o
   5  10   4         30.56         32.33         7.07 o
   6  10   4          7.75         10.48         4.62 o
  -1  11   4          0.27         10.25         4.57 o
   0  11   4          4.55          6.54         5.67 o
   1  11   4          0.65         -1.32         4.55 o
   2  11   4          1.94          7.77         3.17 o
   3  11   4         10.50          8.12         4.68 o
   4  11   4         44.36         56.12         8.63 o
   5  11   4          1.00         -1.39         4.26 o
   1  12   4          9.16          3.49         7.66 o
   2  12   4          9.65         12.22         3.69 o
   3  12   4          0.41          7.96         4.04 o
   0 -10   5          4.76          1.86         3.52 o
   1 -10   5          0.27         -4.81         4.81 o
  -4  -9   5          2.28          4.59         5.39 o
  -3  -9   5         85.86         85.29        11.90 o
  -2  -9   5          0.50          0.86         4.36 o
  -1  -9   5         49.49         52.87         5.32 o
   0  -9   5          0.19          0.12         3.06 o
   1  -9   5          0.56          1.45         2.82 o
   2  -9   5          3.41         14.58         5.50 o
  -5  -8   5          9.37         14.13         5.67 o
  -4  -8   5          2.91          3.15         4.84 o
  -3  -8   5          5.04         -0.56         5.24 o
  -2  -8   5         41.72         44.69         4.40 o
  -1  -8   5         66.74         66.22         5.58 o
   0  -8   5        119.04        109.46         9.24 o
   1  -8   5         41.05         43.61         6.97 o
   2  -8   5          2.66          0.80         3.81 o
   3  -8   5         11.15         11.69         4.29 o
   4  -8   5         27.06         28.36         6.60 o
  -6  -7   5         10.25         11.38         6.36 o
  -5  -7   5         21.38         21.70         6.51 o
  -4  -7   5          1.95          2.08         4.26 o
  -3  -7   5          3.15          4.13         1.88 o
  -2  -7   5         91.07         92.52         5.59 o
  -1  -7   5          0.04          0.84         2.30 o
   0  -7   5         17.12         10.93         2.23 o
   1  -7   5         14.30          9.77         4.37 o
   2  -7   5         56.65         55.36         7.37 o
   3  -7   5         30.16         26.65         6.06 o
   4  -7   5         25.19         26.26         6.23 o
   5  -7   5         31.98         48.54         8.38 o
  -7  -6   5          5.40          5.97         4.95 o
  -6  -6   5          2.69         -0.30         4.93 o
  -5  -6   5          2.95          0.83         4.42 o
  -4  -6   5          5.88          2.12         4.13 o
  -3  -6   5         52.51         47.75         3.39 o
  -2  -6   5          3.40          0.01         1.95 o
  -1  -6   5         10.65          5.49         2.70 o
   0  -6   5        156.57        160.51         6.67 o
   1  -6   5        313.77        303.29         8.93 o
   2  -6   5         39.92         36.14         2.97 o
   3  -6   5        313.19        316.13        16.39 o
   4  -6   5         21.66         22.70         5.54 o
   5  -6   5         25.53         39.39         7.41 o
  -8  -5   5          0.06         -1.36         4.64 o
  -7  -5   5          1.65          5.32         4.32 o
  -6  -5   5         15.62         20.98         5.66 o
  -5  -5   5         24.67         25.64         5.83 o
  -4  -5   5          0.07         -4.18         4.18 o
  -3  -5   5         12.06          9.92         1.64 o
  -2  -5   5        137.26        141.21         5.92 o
  -1  -5   5          4.37          5.40         1.52 o
   0  -5   5         10.21          9.62         2.14 o
   1  -5   5         55.63         68.63         4.05 o
   2  -5   5         53.26         44.72         2.88 o
   3  -5   5         35.99         29.31         5.68 o
   4  -5   5        171.83        201.26        13.34 o
   5  -5   5         33.41         34.72         7.00 o
   6  -5   5          0.05         -2.38         4.97 o
  -8  -4   5          6.28          9.22         4.97 o
  -7  -4   5         38.34         50.81         7.82 o
  -6  -4   5          0.88          0.86         3.48 o
  -5  -4   5          0.58         -1.77         3.69 o
  -4  -4   5         14.84         17.38         4.89 o
  -3  -4   5         86.08         93.29         3.66 o
  -2  -4   5        598.39        631.63         8.62 o
  -1  -4   5         14.64         13.49         2.04 o
   0  -4   5        312.13        315.48         8.18 o
   1  -4   5        130.12        133.34         5.89 o
   2  -4   5        118.05        113.66         2.90 o
   3  -4   5        180.63        165.38        10.71 o
   4  -4   5         60.76         54.42         7.32 o
   5  -4   5        106.60        101.82        10.04 o
   6  -4   5         99.22        119.83        11.57 o
   7  -4   5          2.45         -5.94         5.94 o
  -8  -3   5          8.36          6.90         4.33 o
  -7  -3   5         27.81         16.42         4.90 o
  -6  -3   5         52.45         52.62         6.92 o
  -5  -3   5          0.06          0.77         3.45 o
  -4  -3   5         10.80         11.64         1.46 o
  -3  -3   5        141.37        145.93         4.33 o
  -2  -3   5         30.87         36.15         2.02 o
  -1  -3   5         84.60        103.00         3.98 o
   0  -3   5        173.62        189.11         5.81 o
   1  -3   5        124.09        107.60         7.52 o
   2  -3   5         26.02         28.89         1.74 o
   3  -3   5        169.33        172.27        10.08 o
   4  -3   5        102.05         98.51         8.45 o
   5  -3   5          4.10          3.92         4.43 o
   6  -3   5        171.27        176.85        12.84 o
   7  -3   5         58.45         47.49         7.85 o
   8  -3   5         26.13         27.55         6.88 o
  -8  -2   5          0.25         -4.51         4.51 o
  -7  -2   5         78.51         83.90         6.44 o
  -6  -2   5        194.63        179.36        10.80 o
  -5  -2   5        228.71        223.11         6.13 o
  -4  -2   5          0.44          1.05         1.13 o
  -3  -2   5         76.88         73.44         3.44 o
  -2  -2   5         11.14         12.07         1.60 o
  -1  -2   5         73.97         57.65         2.90 o
   0  -2   5         26.81         30.75         5.42 o
   1  -2   5        248.91        248.86         5.05 o
   2  -2   5         13.64         11.07         1.09 o
   3  -2   5         62.98         71.10         6.22 o
   4  -2   5        154.77        162.91         9.89 o
   5  -2   5         13.10         10.38         3.75 o
   6  -2   5        325.62        345.48        16.68 o
   7  -2   5        142.48        141.02        11.57 o
   8  -2   5         78.35         90.17        10.30 o
   9  -2   5          0.65          1.56         4.53 o
  -8  -1   5          0.39          0.16         4.52 o
  -7  -1   5          8.35          9.68         3.29 o
  -6  -1   5         17.61         15.62         2.22 o
  -5  -1   5        483.92        459.25        11.70 o
  -4  -1   5        125.57        130.25         6.83 o
  -3  -1   5         40.62         41.74         2.75 o
  -2  -1   5         25.70         27.09         2.91 o
  -1  -1   5        167.64        165.20         4.73 o
   0  -1   5        208.94        211.28         4.63 o
   1  -1   5       1002.41       1069.06        12.27 o
   2  -1   5        902.96        928.42        24.82 o
   3  -1   5        318.03        320.34        11.66 o
   4  -1   5          3.16          1.08         1.30 o
   5  -1   5          9.01          7.73         0.82 o
   6  -1   5         36.99         36.24         2.05 o
   7  -1   5        123.72        136.80        10.81 o
   8  -1   5          3.44          4.85         4.45 o
   9  -1   5         11.36         17.01         5.37 o
  -8   0   5          5.84          9.01         5.74 o
  -7   0   5        170.58        161.29        13.80 o
  -6   0   5         10.38          7.35         1.60 o
  -5   0   5        352.59        351.54         7.86 o
  -4   0   5        176.54        168.48         6.24 o
  -3   0   5        301.98        315.03         9.07 o
  -2   0   5         43.77         41.44         3.28 o
  -1   0   5          6.81          9.52         2.21 o
   0   0   5        326.38        337.41         7.05 o
   1   0   5         33.19         40.90         1.99 o
   2   0   5       1120.80       1148.29         8.84 o
   3   0   5        452.44        481.26         5.98 o
   4   0   5       2133.78       2207.63        15.25 o
   5   0   5         86.46         80.34         3.14 o
   6   0   5        184.49        169.77         5.49 o
   7   0   5         10.75         12.08         4.21 o
   8   0   5         59.62         75.36         8.48 o
   9   0   5          6.05          5.41         4.45 o
  -8   1   5         21.54         25.66         6.79 o
  -7   1   5        207.13        197.62         9.64 o
  -6   1   5         52.83         58.67         3.84 o
  -5   1   5         18.94         15.01         2.00 o
  -4   1   5         77.37         79.35         3.21 o
  -3   1   5        158.60        173.33         4.94 o
  -2   1   5        168.48        168.18         4.52 o
  -1   1   5         29.46         27.59         3.49 o
   0   1   5         86.86         86.19         3.04 o
   1   1   5         21.18         23.92         1.59 o
   2   1   5        494.49        492.82         5.84 o
   3   1   5        183.80        200.13         3.60 o
   4   1   5        111.57        116.94         3.47 o
   5   1   5         11.31         14.91         1.70 o
   6   1   5          0.03          1.36         1.58 o
   7   1   5          1.16          1.39         1.66 o
   8   1   5          9.09          8.55         3.11 o
   9   1   5         43.21         44.62         5.61 o
  -8   2   5         18.25         31.60         7.11 o
  -7   2   5         33.24         39.11         5.45 o
  -6   2   5         18.97         17.69         3.45 o
  -5   2   5        308.28        310.99         9.65 o
  -4   2   5        138.34        138.88         4.94 o
  -3   2   5        209.12        198.41         4.58 o
  -2   2   5        776.27        853.86        22.34 o
  -1   2   5         13.14         16.97         3.02 o
   0   2   5        397.72        405.05        13.53 o
   1   2   5         46.73         44.62         1.92 o
   2   2   5        170.38        184.83         3.83 o
   3   2   5        219.54        242.31         4.17 o
   4   2   5        212.51        218.83         4.73 o
   5   2   5          7.70          9.98         1.49 o
   6   2   5        247.82        238.52         5.92 o
   7   2   5         63.27         61.53         4.09 o
   8   2   5         11.49          6.39         2.79 o
   9   2   5         36.15         37.72         8.29 o
  -7   3   5         72.06         86.49        14.80 o
  -6   3   5         29.48         33.05         4.47 o
  -5   3   5          0.09         -0.33         4.96 o
  -4   3   5        108.81         95.13         4.08 o
  -3   3   5        381.42        359.50         6.37 o
  -2   3   5         10.96         13.02         2.17 o
  -1   3   5        217.94        255.86        10.32 o
   0   3   5        742.61        738.73         6.97 o
   1   3   5        115.29        128.58         4.28 o
   2   3   5         25.60         19.12         1.48 o
   3   3   5        142.93        156.20         4.02 o
   4   3   5        285.00        287.01         6.32 o
   5   3   5          0.02          0.62         1.05 o
   6   3   5         26.45         20.83         2.09 o
   7   3   5         15.68         16.63         2.45 o
   8   3   5         27.31         21.12         7.04 o
   9   3   5          1.64          3.88         5.82 o
  -7   4   5          0.16         -2.95         5.04 o
  -6   4   5        132.78        136.07         8.20 o
  -5   4   5          8.21         12.41         4.16 o
  -4   4   5          8.98          6.49         1.44 o
  -3   4   5        132.65        116.78        10.72 o
  -2   4   5        232.07        237.09         8.01 o
  -1   4   5        190.88        220.60         5.74 o
   0   4   5       1064.38       1030.67        11.18 o
   1   4   5        723.74        839.38        17.78 o
   2   4   5       1758.62       1913.83        15.30 o
   3   4   5         87.17         86.02         3.18 o
   4   4   5        230.19        251.02         6.15 o
   5   4   5          9.08         10.64         1.74 o
   6   4   5        142.56        133.09         4.83 o
   7   4   5         52.44         54.65         3.56 o
   8   4   5          6.38         13.08         6.53 o
   9   4   5        104.56        107.66        12.08 o
  -7   5   5          4.45         -5.99         5.99 o
  -6   5   5          1.88         -5.98         9.86 o
  -5   5   5        128.00        135.06        10.50 o
  -4   5   5          8.09          8.56         3.13 o
  -3   5   5         68.63         54.47         2.75 o
  -2   5   5        228.37        227.54         3.92 o
  -1   5   5        343.40        346.62         8.60 o
   0   5   5        106.25        107.85         3.80 o
   1   5   5         10.32          9.33         1.41 o
   2   5   5        344.09        346.19         7.14 o
   3   5   5          7.48          6.99         1.28 o
   4   5   5         62.25         53.92         3.88 o
   5   5   5          4.09          7.22         1.76 o
   6   5   5          0.36          0.36         2.53 o
   7   5   5         46.96         45.30         7.32 o
   8   5   5         23.20         21.74         6.40 o
   9   5   5         25.78         50.68         9.14 o
  -6   6   5         45.04         57.08         9.90 o
  -5   6   5         12.95         10.35         4.70 o
  -4   6   5        102.47         92.85         8.78 o
  -3   6   5        247.89        240.76         5.13 o
  -2   6   5         91.62         88.13         4.29 o
  -1   6   5        757.90        796.38        10.90 o
   0   6   5        165.48        169.02         5.27 o
   1   6   5          7.52          6.05         1.58 o
   2   6   5        195.36        216.90         5.57 o
   3   6   5         69.13         64.86         3.81 o
   4   6   5         34.18         28.89         3.12 o
   5   6   5         17.99         15.77         2.63 o
   6   6   5         14.15         15.14         2.24 o
   7   6   5          0.67          5.75         4.42 o
   8   6   5         28.30         30.56         7.12 o
  -5   7   5         86.92         90.49        11.43 o
  -4   7   5          1.57          5.10         4.20 o
  -3   7   5         36.57         49.67         3.94 o
  -2   7   5          4.07          2.77         3.69 o
  -1   7   5        808.02        762.94        34.88 o
   0   7   5        194.62        209.65         7.74 o
   1   7   5        124.01        109.13         5.97 o
   2   7   5        229.26        217.06         8.53 o
   3   7   5          2.19         -1.22         3.03 o
   4   7   5        185.80        163.30         8.11 o
   5   7   5         15.24         11.20         2.16 o
   6   7   5         39.75         38.98         6.81 o
   7   7   5          9.98         17.79         5.55 o
   8   7   5          8.79          6.60         5.29 o
  -4   8   5         20.99         34.19         7.76 o
  -3   8   5        207.98        205.92        13.54 o
  -2   8   5         22.67         18.17         3.08 o
  -1   8   5        164.27        183.19         7.80 o
   0   8   5        127.42        119.37         6.58 o
   1   8   5         12.71         14.58         3.25 o
   2   8   5         73.19         78.02         5.70 o
   3   8   5        120.26        114.89         9.43 o
   4   8   5          0.47          1.70         5.11 o
   5   8   5         40.88         33.29         6.45 o
   6   8   5          0.15         -2.29         3.55 o
   7   8   5          0.37          2.70         4.73 o
   8   8   5         42.40         47.18         9.40 o
  -3   9   5        120.25        134.10         8.70 o
  -2   9   5          7.96         12.30         4.47 o
  -1   9   5          3.98          1.01         2.14 o
   0   9   5         35.90         39.91         4.44 o
   1   9   5         70.74         73.23         5.72 o
   2   9   5         30.37         38.99         6.23 o
   3   9   5          0.89         -2.41         3.82 o
   4   9   5         27.19         26.85         5.76 o
   5   9   5          6.55          4.04         4.35 o
   6   9   5          4.59         -0.35         3.81 o
   7   9   5         41.53         38.89         7.76 o
  -2  10   5         49.89         47.60         5.63 o
  -1  10   5         60.39         59.24         8.43 o
   0  10   5          6.58          7.76         2.66 o
   1  10   5         45.85         52.91         7.08 o
   2  10   5         53.62         59.43         7.70 o
   3  10   5         13.76         12.61         4.97 o
   4  10   5          5.15         12.09         4.83 o
   5  10   5         10.66         11.83         5.12 o
   6  10   5          0.35          0.86         4.44 o
  -1  11   5         14.98         20.85         5.64 o
   0  11   5         64.91         72.07         8.54 o
   1  11   5          0.84          7.25         4.57 o
   2  11   5         50.76         62.16         8.17 o
   3  11   5          5.03          5.20         4.37 o
   4  11   5          2.14          4.11         3.94 o
   5  11   5          6.27          4.47         4.52 o
   1  12   5         19.10         21.88         5.80 o
   2  12   5          2.01          5.61         2.94 o
   3  12   5          0.85          5.27         3.87 o
   4  12   5         17.88         24.40         7.12 o
   1 -10   6         12.10         14.13         5.15 o
  -3  -9   6          5.12         -1.99         5.13 o
  -2  -9   6          0.50          8.16         6.34 o
  -1  -9   6         11.11         18.01         6.02 o
   0  -9   6          3.61          1.64         3.36 o
   1  -9   6          7.74          8.81         4.12 o
   2  -9   6          0.18          4.78         4.34 o
  -5  -8   6         10.03          7.68         5.07 o
  -4  -8   6         14.06         21.63         6.73 o
  -3  -8   6          9.59         16.12         6.23 o
  -2  -8   6          0.59         -3.71         3.84 o
  -1  -8   6         14.22         16.54         5.93 o
   0  -8   6          0.23          3.13         3.07 o
   1  -8   6         24.68         14.25         4.46 o
   2  -8   6         33.06         26.32         5.82 o
   3  -8   6          0.33         -3.85         3.85 o
  -6  -7   6          7.34         14.61         5.69 o
  -5  -7   6         51.68         66.07         9.82 o
  -4  -7   6          1.97         -2.46         4.25 o
  -3  -7   6          7.50          8.58         4.89 o
  -2  -7   6         10.85         11.48         2.87 o
  -1  -7   6         78.51         68.87         6.78 o
   0  -7   6         25.00         27.56         5.09 o
   1  -7   6         61.36         50.00         6.74 o
   2  -7   6          3.80          4.30         3.59 o
   3  -7   6          9.21          5.20         4.02 o
   4  -7   6          0.73         -3.08         4.34 o
  -7  -6   6         11.31         18.88         6.65 o
  -6  -6   6         18.52         16.28         6.64 o
  -5  -6   6          0.06          1.73         4.87 o
  -4  -6   6         19.18         20.63         5.92 o
  -3  -6   6        280.67        287.09        14.88 o
  -2  -6   6          6.45          7.62         2.36 o
  -1  -6   6        296.95        297.56        12.50 o
   0  -6   6         21.28         16.69         4.16 o
   1  -6   6          0.02         -0.87         5.13 o
   2  -6   6         20.60         17.52         4.48 o
   3  -6   6        104.21        115.86        10.50 o
   4  -6   6          0.18          5.33         3.97 o
   5  -6   6         10.93          1.36         3.23 o
  -8  -5   6          2.56          0.16         6.12 o
  -7  -5   6          0.07          4.24         5.35 o
  -6  -5   6          1.84          2.86         4.56 o
  -5  -5   6         89.38         82.84         9.53 o
  -4  -5   6          5.09         -0.79         3.81 o
  -3  -5   6         58.33         64.16         7.68 o
  -2  -5   6        213.12        216.47         5.97 o
  -1  -5   6        103.06        105.23         7.23 o
   0  -5   6         44.78         42.31         3.70 o
   1  -5   6         18.72         21.03         4.34 o
   2  -5   6          4.93          5.23         1.06 o
   3  -5   6         15.59         19.69         4.78 o
   4  -5   6         14.21         14.22         4.80 o
   5  -5   6         20.29         18.01         5.80 o
   6  -5   6         14.34         13.74         6.22 o
  -7  -4   6          6.43          1.77         4.07 o
  -6  -4   6         14.76         16.94         5.00 o
  -5  -4   6          8.32          3.74         3.36 o
  -4  -4   6        264.97        295.32        14.99 o
  -3  -4   6          1.38          1.41         1.64 o
  -2  -4   6          4.04          4.05         1.35 o
  -1  -4   6        400.33        420.70        25.47 o
   0  -4   6         19.84         17.36         2.38 o
   1  -4   6         77.83         83.18         4.92 o
   2  -4   6        261.74        240.77         4.68 o
   3  -4   6         34.77         26.63         5.20 o
   4  -4   6        290.29        299.36        15.40 o
   5  -4   6          1.24          2.27         3.76 o
   6  -4   6         18.51         26.20         6.75 o
   7  -4   6         42.87         42.93         8.28 o
  -7  -3   6          0.65         -0.32         2.89 o
  -6  -3   6         17.57         15.03         4.74 o
  -5  -3   6         72.34         62.96         5.16 o
  -4  -3   6        462.74        451.35        30.50 o
  -3  -3   6        270.78        264.74         6.50 o
  -2  -3   6         96.36        106.46         3.63 o
  -1  -3   6        291.58        295.96        16.41 o
   0  -3   6        911.06        904.60        14.70 o
   1  -3   6        496.33        518.78         8.38 o
   2  -3   6        190.43        188.96         4.51 o
   3  -3   6          0.85          2.50         3.32 o
   4  -3   6          0.92          2.61         4.09 o
   5  -3   6        185.19        192.33        12.75 o
   6  -3   6        204.16        245.37        15.28 o
   7  -3   6         60.84         58.79         8.55 o
   8  -3   6         34.12         42.07         8.32 o
  -8  -2   6          0.90         14.75         6.23 o
  -7  -2   6          3.81          1.69         2.67 o
  -6  -2   6         95.41         88.42         6.33 o
  -5  -2   6         39.33         32.96         3.46 o
  -4  -2   6         41.38         43.42         3.08 o
  -3  -2   6          1.13          1.26         1.13 o
  -2  -2   6         66.69         61.04         3.40 o
  -1  -2   6        726.52        738.20        14.88 o
   0  -2   6        523.96        586.57         8.48 o
   1  -2   6       5688.63       5667.33        28.53 o
   2  -2   6          6.01          7.10         1.25 o
   3  -2   6         40.87         54.15         5.79 o
   4  -2   6        397.56        414.63        15.82 o
   5  -2   6         71.62         60.82         7.07 o
   6  -2   6         36.76         49.54         7.40 o
   7  -2   6         22.18         23.84         5.94 o
   8  -2   6          2.60          5.08         4.49 o
  -8  -1   6          0.01         10.59         4.96 o
  -7  -1   6          0.54         -5.63         5.63 o
  -6  -1   6         54.35         56.47         3.70 o
  -5  -1   6         28.84         28.79         3.59 o
  -4  -1   6        101.77         99.06         4.20 o
  -3  -1   6        108.29        102.99         4.44 o
  -2  -1   6          0.15         -0.07         1.18 o
  -1  -1   6        617.76        616.68        13.98 o
   0  -1   6        388.34        370.16         6.69 o
   1  -1   6        168.89        177.36         5.53 o
   2  -1   6       1144.34       1130.13        12.00 o
   3  -1   6        360.48        347.82         6.87 o
   4  -1   6          0.02          1.31         2.85 o
   5  -1   6        151.15        156.17        10.23 o
   6  -1   6         49.73         56.21         7.22 o
   7  -1   6          9.07         11.53         4.25 o
   8  -1   6          4.47          4.02         3.72 o
   9  -1   6          0.53         -0.12         4.87 o
  -8   0   6         21.04         18.78         6.34 o
  -7   0   6         26.08         19.93         5.91 o
  -6   0   6          5.61          9.43         2.20 o
  -5   0   6          1.55          3.24         2.24 o
  -4   0   6          1.67          0.28         1.92 o
  -3   0   6         76.85         78.85         4.95 o
  -2   0   6       1161.18       1161.69        13.18 o
  -1   0   6          0.51          1.58         1.82 o
   0   0   6        597.60        546.45         7.00 o
   1   0   6        864.31        845.33         9.33 o
   2   0   6        240.24        277.13         6.16 o
   3   0   6        245.73        239.06         4.40 o
   4   0   6         13.72         11.70         1.51 o
   5   0   6        191.48        209.51         6.00 o
   6   0   6        288.68        304.94        11.67 o
   7   0   6          5.21          4.59         3.34 o
   8   0   6          4.39         10.59         4.70 o
   9   0   6         10.60         11.25         4.91 o
  -8   1   6          0.19         -5.18         5.18 o
  -7   1   6          9.68         23.95         6.68 o
  -6   1   6         44.73         44.44         4.46 o
  -5   1   6         80.99         73.15         8.55 o
  -4   1   6         84.82         82.48         4.18 o
  -3   1   6         30.76         35.06         2.38 o
  -2   1   6          5.64         12.85         1.59 o
  -1   1   6        499.17        534.07        15.25 o
   0   1   6        615.04        625.26        15.21 o
   1   1   6          0.47         -0.12         0.76 o
   2   1   6          9.29         19.53         1.67 o
   3   1   6        671.47        734.11         7.90 o
   4   1   6        228.73        233.90         4.99 o
   5   1   6        345.24        329.97         6.40 o
   6   1   6          0.25          3.52         1.69 o
   7   1   6         97.99         93.36         6.48 o
   8   1   6          2.35         -0.37         4.59 o
   9   1   6         15.70         24.68         6.06 o
  -8   2   6         24.96         28.24         7.26 o
  -7   2   6          0.08         -0.13         2.80 o
  -6   2   6         19.99         12.47         5.27 o
  -5   2   6          4.50          6.93         3.91 o
  -4   2   6         54.07         49.48         6.75 o
  -3   2   6          0.61         -1.92         3.36 o
  -2   2   6          1.24          1.82         1.47 o
  -1   2   6        124.35        115.10         7.47 o
   0   2   6        188.76        162.77         4.02 o
   1   2   6        178.41        169.39         3.79 o
   2   2   6         61.43         64.43         2.22 o
   3   2   6       1674.90       1690.31        11.40 o
   4   2   6        172.72        184.58         4.59 o
   5   2   6        268.01        283.28         6.07 o
   6   2   6        518.58        523.92         8.87 o
   7   2   6         29.72         27.97         3.12 o
   8   2   6        105.50        114.34         7.63 o
   9   2   6         24.83         36.07         8.22 o
  -7   3   6         19.58         26.56         4.68 o
  -6   3   6          0.39         -0.48         3.61 o
  -5   3   6          4.11          3.65         3.39 o
  -4   3   6          4.40          5.84         3.69 o
  -3   3   6         58.14         50.77         6.16 o
  -2   3   6        132.62        125.82         6.01 o
  -1   3   6          9.46          7.65         2.22 o
   0   3   6        257.86        251.46         6.01 o
   1   3   6          0.06          0.95         0.75 o
   2   3   6        800.99        863.19         8.74 o
   3   3   6         78.09         78.52         2.50 o
   4   3   6        623.66        618.16         8.36 o
   5   3   6         56.66         63.34         3.04 o
   6   3   6         12.58         10.49         1.63 o
   7   3   6         97.67        106.53         6.74 o
   8   3   6         40.17         47.55         5.27 o
   9   3   6          0.60          1.61         5.62 o
  -7   4   6          3.84          1.12         5.00 o
  -6   4   6         46.89         43.52         5.21 o
  -5   4   6          5.56         -0.98         3.85 o
  -4   4   6         20.95         21.65         4.56 o
  -3   4   6         32.53         37.39         5.92 o
  -2   4   6         57.47         54.58         6.59 o
  -1   4   6        165.08        180.32        16.14 o
   0   4   6       1042.04       1132.12        18.45 o
   1   4   6         17.53         25.32         2.64 o
   2   4   6          0.58          0.83         0.95 o
   3   4   6        805.55        813.32         8.70 o
   4   4   6         48.90         55.08         2.84 o
   5   4   6        288.81        292.03         8.32 o
   6   4   6        368.56        384.73         8.44 o
   7   4   6          3.02          1.13         1.62 o
   8   4   6        313.36        336.78        12.03 o
   9   4   6          0.31          0.62         5.71 o
  -6   5   6         21.17         22.04         4.16 o
  -5   5   6         64.38         56.92         7.75 o
  -4   5   6          0.52          3.35         2.99 o
  -3   5   6         69.63         73.87         7.63 o
  -2   5   6          4.29          0.55         3.92 o
  -1   5   6         20.90         19.40         1.50 o
   0   5   6        198.70        194.05         4.88 o
   1   5   6        104.84        103.15         3.63 o
   2   5   6        414.65        432.89         7.94 o
   3   5   6        121.66        131.74         4.19 o
   4   5   6          2.05          1.65         1.96 o
   5   5   6        130.44        112.10         5.55 o
   6   5   6          0.10         -1.40         2.83 o
   7   5   6          1.36         -4.11         4.11 o
   8   5   6          9.81          7.32         5.05 o
   9   5   6          3.50          2.04         5.03 o
  -6   6   6          5.09         -4.96         4.96 o
  -5   6   6         20.53         21.59         5.37 o
  -4   6   6         67.10         78.06         8.66 o
  -3   6   6         15.18         12.40         3.52 o
  -2   6   6          1.29          1.61         0.86 o
  -1   6   6        426.57        433.50        14.64 o
   0   6   6        146.25        153.96         5.83 o
   1   6   6         49.14         46.48         4.97 o
   2   6   6         41.52         44.08         3.14 o
   3   6   6         80.34         94.18         3.81 o
   4   6   6         16.70         18.88         6.78 o
   5   6   6        467.88        476.64        11.58 o
   6   6   6         69.68         52.18         3.99 o
   7   6   6         28.53         35.07         7.17 o
   8   6   6         34.76         46.70         8.68 o
  -5   7   6         28.65         25.26         7.63 o
  -4   7   6          5.39          4.29         3.09 o
  -3   7   6        170.12        159.93        11.71 o
  -2   7   6          0.38         -0.77         2.04 o
  -1   7   6          9.33          4.92         4.02 o
   0   7   6          2.08          3.12         3.75 o
   1   7   6         17.33         13.13         2.67 o
   2   7   6        117.61        111.56         6.26 o
   3   7   6         38.10         43.37         4.46 o
   4   7   6         84.78         74.72         5.03 o
   5   7   6         12.77          8.96         2.48 o
   6   7   6        229.96        239.35        14.67 o
   7   7   6          0.02         -1.72         4.21 o
   8   7   6         33.60         29.86         7.01 o
  -4   8   6         94.30        118.30        10.94 o
  -3   8   6         93.33         89.71         9.86 o
  -2   8   6         43.95         41.88         4.68 o
  -1   8   6          2.07          0.73         1.72 o
   0   8   6          5.52          5.33         2.18 o
   1   8   6          1.80          3.62         2.23 o
   2   8   6         88.42         75.59         5.63 o
   3   8   6         26.97         23.52         4.94 o
   4   8   6        100.72         79.22         7.96 o
   5   8   6          9.36          6.49         2.18 o
   6   8   6         65.79         61.02         8.30 o
   7   8   6         26.58         29.95         6.99 o
   8   8   6          3.72         12.35         5.57 o
  -3   9   6         27.89         27.62         6.35 o
  -2   9   6          0.07          5.67         3.90 o
  -1   9   6         22.41         27.91         4.71 o
   0   9   6         16.04         16.75         3.10 o
   1   9   6          8.15          5.32         2.51 o
   2   9   6         50.79         45.24         5.00 o
   3   9   6         24.87         28.10         5.64 o
   4   9   6         13.83          9.69         4.32 o
   5   9   6         13.22         28.93         6.36 o
   6   9   6          0.57         -4.15         4.15 o
   7   9   6          2.67          9.67         6.12 o
  -2  10   6         17.86         10.50         4.74 o
  -1  10   6          3.28         12.39         4.83 o
   0  10   6          7.03         12.82         3.29 o
   1  10   6         53.56         59.23         5.76 o
   2  10   6          0.89          5.90         4.04 o
   3  10   6          8.59          4.04         3.41 o
   4  10   6          2.47         -0.42         3.50 o
   5  10   6         14.22         13.56         5.36 o
   6  10   6          8.33          4.48         4.15 o
  -1  11   6         24.34         37.50         7.32 o
   0  11   6          6.69          4.37         3.64 o
   1  11   6          0.18          5.96         3.48 o
   2  11   6         12.26         19.08         5.04 o
   3  11   6         27.73         26.37         5.75 o
   4  11   6          0.00          4.97         4.40 o
   5  11   6          2.62          6.08         4.42 o
   2  12   6          1.06         -3.04         4.11 o
   3  12   6         10.46         22.68         5.95 o
   4  12   6          1.93         13.39         5.47 o
   0  -9   7         34.82         27.77         5.87 o
   1  -9   7         12.26          5.50         3.80 o
   2  -9   7          5.53         -2.67         2.90 o
  -4  -8   7          6.18          1.67         5.57 o
  -3  -8   7          0.82         -0.14         5.57 o
  -2  -8   7          1.35         -3.22         4.96 o
  -1  -8   7         12.29          9.20         4.82 o
   0  -8   7         20.15         24.11         4.97 o
   1  -8   7         13.23         16.63         4.68 o
   2  -8   7          0.00          2.74         3.70 o
   3  -8   7          0.28         -4.73         4.73 o
  -6  -7   7         11.69          8.75         5.40 o
  -5  -7   7         20.82         13.01         6.55 o
  -4  -7   7          3.28         10.49         5.77 o
  -3  -7   7         77.00         81.96        10.82 o
  -2  -7   7         10.09         10.59         2.84 o
  -1  -7   7         44.14         48.08         6.00 o
   0  -7   7          2.30          2.79         3.06 o
   1  -7   7         22.67         26.68         5.42 o
   2  -7   7         15.76         10.90         4.43 o
   3  -7   7         34.19         33.81         6.73 o
   4  -7   7          0.79         -1.34         4.87 o
  -7  -6   7          1.68         15.72         6.13 o
  -6  -6   7         24.54         23.20         6.26 o
  -5  -6   7         39.72         43.07         7.82 o
  -4  -6   7         20.38         25.43         6.99 o
  -3  -6   7          0.38          0.80         1.76 o
  -2  -6   7          8.21          7.30         3.51 o
  -1  -6   7          9.23          5.23         2.81 o
   0  -6   7          6.11          0.76         2.89 o
   1  -6   7          2.11         -0.51         1.83 o
   2  -6   7          0.03         -1.35         2.82 o
   3  -6   7          2.35          3.82         4.01 o
   4  -6   7         39.40         36.89         6.56 o
   5  -6   7          0.97         -0.70         3.18 o
  -7  -5   7         25.96         29.89         7.28 o
  -6  -5   7          1.35         -1.16         3.89 o
  -5  -5   7          1.31          1.03         3.95 o
  -4  -5   7         36.56         41.56         7.09 o
  -3  -5   7          3.35         -0.81         4.86 o
  -2  -5   7          4.31          4.18         1.54 o
  -1  -5   7        104.93        109.63         5.57 o
   0  -5   7         17.71         13.30         3.68 o
   1  -5   7         36.17         33.86         5.28 o
   2  -5   7         74.95         76.54         3.11 o
   3  -5   7         16.10          3.51         3.76 o
   4  -5   7         41.35         32.22         6.34 o
   5  -5   7         16.24         15.01         5.31 o
   6  -5   7         40.98         35.48         7.64 o
  -7  -4   7          2.97         -4.11         4.65 o
  -6  -4   7         30.57         39.63         6.76 o
  -5  -4   7         10.76         13.96         4.65 o
  -4  -4   7         29.01         28.04         5.57 o
  -3  -4   7         32.13         35.75         2.94 o
  -2  -4   7        160.32        157.29         5.02 o
  -1  -4   7          9.39          7.64         1.91 o
   0  -4   7        177.61        168.90         6.79 o
   1  -4   7          5.97          2.67         2.40 o
   2  -4   7          0.94          2.59         1.51 o
   3  -4   7         41.06         39.13         5.82 o
   4  -4   7          7.18          2.35         3.50 o
   5  -4   7         21.64         12.29         5.36 o
   6  -4   7          0.63          0.02         4.84 o
   7  -4   7          4.46         10.03         5.38 o
  -7  -3   7         44.83         48.56         5.65 o
  -6  -3   7          4.78          2.85         3.03 o
  -5  -3   7         17.58         24.10         5.65 o
  -4  -3   7         64.55         70.78         3.58 o
  -3  -3   7        146.67        137.64         5.97 o
  -2  -3   7         98.77         97.28         4.73 o
  -1  -3   7        195.92        196.28         6.51 o
   0  -3   7        422.08        432.52         8.11 o
   1  -3   7        505.33        530.33        10.31 o
   2  -3   7          3.16          3.93         1.45 o
   3  -3   7        319.95        318.87        14.30 o
   4  -3   7        208.50        211.00        12.85 o
   5  -3   7         72.66         75.63         8.86 o
   6  -3   7        262.88        247.70        15.66 o
   7  -3   7         84.38         91.08        10.95 o
  -7  -2   7          0.02         13.15         5.69 o
  -6  -2   7         23.70         18.71         3.66 o
  -5  -2   7        175.76        179.69         8.51 o
  -4  -2   7         30.23         32.90         2.66 o
  -3  -2   7        125.94        120.01         4.43 o
  -2  -2   7        130.34        138.87         4.70 o
  -1  -2   7          0.66          0.71         1.20 o
   0  -2   7        101.77        106.41         5.61 o
   1  -2   7       1876.80       1875.57        22.41 o
   2  -2   7         10.83         13.20         1.59 o
   3  -2   7        187.46        179.31         8.53 o
   4  -2   7          4.42          7.94         3.61 o
   5  -2   7         14.88         15.93         4.55 o
   6  -2   7         17.18          9.80         4.56 o
   7  -2   7          3.64         -0.85         5.27 o
   8  -2   7         56.41         65.48         9.32 o
  -7  -1   7         26.71         15.13         6.32 o
  -6  -1   7          1.61          4.78         2.95 o
  -5  -1   7         23.48         24.98         2.75 o
  -4  -1   7        522.71        523.27         9.61 o
  -3  -1   7          8.30          9.13         1.76 o
  -2  -1   7        625.57        626.14        11.18 o
  -1  -1   7         87.36         83.90         4.52 o
   0  -1   7         25.97         23.60         2.10 o
   1  -1   7        329.48        315.97         7.81 o
   2  -1   7        278.50        272.13         7.03 o
   3  -1   7        106.42        109.79         3.88 o
   4  -1   7         35.61         31.25         4.92 o
   5  -1   7         62.85         60.05         7.09 o
   6  -1   7          0.49         -1.37         4.16 o
   7  -1   7         11.30         11.00         4.45 o
   8  -1   7          3.70         -0.09         4.55 o
   9  -1   7          3.57          6.19         4.76 o
  -7   0   7         56.45         70.72        10.44 o
  -6   0   7         14.99          7.31         5.31 o
  -5   0   7         26.45         26.03         3.25 o
  -4   0   7        111.78        108.60         5.36 o
  -3   0   7         24.16         19.43         1.99 o
  -2   0   7          0.13          0.45         1.34 o
  -1   0   7        214.38        197.56         9.35 o
   0   0   7          1.54          4.86         1.12 o
   1   0   7         64.70         78.48         4.12 o
   2   0   7         37.27         45.93         2.43 o
   3   0   7        899.58        960.19         9.57 o
   4   0   7         61.36         68.91         2.94 o
   5   0   7          7.65          6.37         3.16 o
   6   0   7         82.94         87.95         4.18 o
   7   0   7          4.47          9.11         4.23 o
   8   0   7          0.32         -4.05         4.86 o
   9   0   7          5.76          7.24         4.87 o
  -7   1   7          6.49         11.22         5.70 o
  -6   1   7          1.50          1.53         4.01 o
  -5   1   7        231.24        225.59         9.98 o
  -4   1   7          7.75          6.47         1.64 o
  -3   1   7        242.71        240.82        13.48 o
  -2   1   7        301.99        280.68         7.13 o
  -1   1   7        177.92        188.66         6.71 o
   0   1   7        201.54        187.08         9.09 o
   1   1   7       2246.91       2372.33        14.53 o
   2   1   7          6.93          7.72         1.17 o
   3   1   7        606.13        640.57         8.72 o
   4   1   7        103.63         92.51         2.90 o
   5   1   7          0.81          2.47         1.46 o
   6   1   7          1.72          2.11         1.66 o
   7   1   7         27.32         29.76         4.40 o
   8   1   7          1.36          3.11         3.49 o
   9   1   7         15.90         14.97         5.72 o
  -8   2   7          0.32          0.11         3.16 o
  -7   2   7          8.20          3.59         4.67 o
  -6   2   7          8.27          9.08         4.83 o
  -5   2   7          6.14          5.97         4.14 o
  -4   2   7        208.08        202.29        13.10 o
  -3   2   7        162.77        160.83        10.92 o
  -2   2   7         18.37         12.92         3.12 o
  -1   2   7       1591.68       1423.10       103.64 o
   0   2   7        460.90        473.41         7.62 o
   1   2   7        345.64        326.79         7.78 o
   2   2   7        639.61        668.36         7.08 o
   3   2   7        517.56        511.70         6.05 o
   4   2   7          1.31          1.95         1.09 o
   5   2   7        448.14        462.34         7.95 o
   6   2   7         71.88         73.67         4.27 o
   7   2   7          1.13          0.78         1.81 o
   8   2   7          9.55         18.08         4.26 o
   9   2   7         11.53          6.55         4.04 o
  -7   3   7          0.11          6.83         5.70 o
  -6   3   7          6.90          7.88         4.48 o
  -5   3   7         18.07         17.61         5.54 o
  -4   3   7         42.41         43.71         6.68 o
  -3   3   7        254.26        239.02        13.29 o
  -2   3   7        486.68        492.41        12.34 o
  -1   3   7          0.35          5.23         2.02 o
   0   3   7       1626.66       1684.90        25.99 o
   1   3   7         27.72         24.21         1.68 o
   2   3   7          2.72          3.83         1.14 o
   3   3   7        255.40        235.86         4.29 o
   4   3   7        123.36        117.21         3.22 o
   5   3   7          2.77          5.81         1.48 o
   6   3   7          0.33          1.90         1.89 o
   7   3   7         62.50         64.16         5.75 o
   8   3   7          0.91          3.96         3.41 o
   9   3   7         17.00         22.77         6.86 o
  -7   4   7          2.68          3.25         3.18 o
  -6   4   7          0.09         -0.57         3.73 o
  -5   4   7          1.27          3.59         3.85 o
  -4   4   7          7.97          8.19         3.61 o
  -3   4   7        335.66        343.42        15.93 o
  -2   4   7        581.51        574.23        19.47 o
  -1   4   7        400.93        403.43        22.85 o
   0   4   7          5.84          5.50         0.79 o
   1   4   7        411.17        421.09         6.55 o
   2   4   7        393.34        371.04         6.20 o
   3   4   7          5.41          4.14         1.36 o
   4   4   7        370.07        361.69         8.39 o
   5   4   7          2.36          2.55         1.40 o
   6   4   7          0.33          4.63         1.76 o
   7   4   7        180.51        182.72         8.80 o
   8   4   7        100.24        104.51        10.22 o
   9   4   7         95.76        118.97        13.03 o
  -6   5   7          0.03         -1.03         2.99 o
  -5   5   7          8.32          8.16         3.59 o
  -4   5   7         85.65         73.12         8.54 o
  -3   5   7         29.59         32.91         6.12 o
  -2   5   7         33.21         22.59         5.02 o
  -1   5   7         66.81         56.87         6.69 o
   0   5   7        114.91        103.30         4.35 o
   1   5   7         15.93         15.52         1.55 o
   2   5   7        260.20        266.38         6.32 o
   3   5   7        290.07        304.76         5.83 o
   4   5   7          3.20          1.94         1.68 o
   5   5   7        414.61        390.66        10.57 o
   6   5   7         24.43         16.28         3.21 o
   7   5   7         48.30         49.37         7.93 o
   8   5   7          0.29         -2.45         5.35 o
   9   5   7         48.17         44.69         9.15 o
  -5   6   7          1.22         -3.50         4.02 o
  -4   6   7          0.03         -1.39         3.82 o
  -3   6   7          5.76          6.72         3.93 o
  -2   6   7         98.50        105.12         9.38 o
  -1   6   7         19.06         14.72         1.77 o
   0   6   7        134.84        133.35         5.22 o
   1   6   7        180.11        170.85         9.56 o
   2   6   7        254.01        241.24         6.54 o
   3   6   7        512.67        482.37         8.49 o
   4   6   7         24.00         16.82         2.47 o
   5   6   7        271.33        264.64         9.15 o
   6   6   7         68.02         57.02         4.40 o
   7   6   7        109.18        115.32        11.04 o
   8   6   7         24.67         38.71         8.25 o
  -5   7   7         12.34         13.14         4.48 o
  -4   7   7          4.42          0.63         3.29 o
  -3   7   7          7.61          6.48         4.24 o
  -2   7   7         11.32          7.93         2.40 o
  -1   7   7          0.92          0.89         1.26 o
   0   7   7        448.75        446.20        10.36 o
   1   7   7          6.09          2.94         3.30 o
   2   7   7        726.38        738.91        12.24 o
   3   7   7        116.08        122.39         6.86 o
   4   7   7        207.14        196.81         8.17 o
   5   7   7         67.44         67.14         5.07 o
   6   7   7         41.69         49.67         7.47 o
   7   7   7          5.97          3.35         3.91 o
   8   7   7          5.10         -1.87         4.49 o
  -4   8   7          1.80          3.05         3.50 o
  -3   8   7         29.62         35.05         7.08 o
  -2   8   7          4.71          2.27         3.62 o
  -1   8   7          2.54          0.17         2.21 o
   0   8   7          2.77          1.27         1.89 o
   1   8   7         49.39         46.62         7.26 o
   2   8   7          2.77          0.49         2.37 o
   3   8   7        119.80        133.74         7.62 o
   4   8   7          8.56         10.45         3.85 o
   5   8   7          8.54          6.87         4.16 o
   6   8   7          2.06          5.05         4.45 o
   7   8   7        160.32        158.19        13.32 o
   8   8   7         15.44         20.26         6.80 o
  -3   9   7          3.55         13.58         5.12 o
  -2   9   7          0.03          1.64         3.45 o
  -1   9   7          3.83         -3.72         3.72 o
   0   9   7          1.05          1.41         2.15 o
   1   9   7         30.38         29.89         3.96 o
   2   9   7          0.02          0.92         2.27 o
   3   9   7          0.19          0.59         2.81 o
   4   9   7          0.92          4.86         3.57 o
   5   9   7         82.35         88.03         9.24 o
   6   9   7          0.64         -0.58         3.25 o
   7   9   7         18.60         13.40         4.93 o
  -2  10   7          1.72          0.56         4.05 o
  -1  10   7          0.24         -5.43         5.43 o
   0  10   7          3.71          4.20         4.41 o
   1  10   7          9.03          9.45         4.01 o
   2  10   7         13.62         10.97         3.28 o
   3  10   7          0.60         -2.58         4.15 o
   4  10   7          4.73          0.23         3.51 o
   5  10   7         10.66         10.53         4.54 o
   6  10   7         57.02         65.99         9.18 o
  -1  11   7          2.16         -4.60         4.60 o
   0  11   7          9.25          3.75         3.50 o
   1  11   7          0.12          0.20         4.74 o
   2  11   7          0.14          1.67         3.34 o
   3  11   7          0.38          0.07         3.57 o
   4  11   7         41.84         44.51         7.36 o
   5  11   7          0.05         -0.32         3.83 o
   3  12   7          1.60          0.86         3.68 o
   4  12   7          2.01         13.78         4.80 o
   1  -9   8          1.38          3.63         2.91 o
  -3  -8   8          0.95          0.10         4.64 o
  -2  -8   8          3.27          5.89         5.37 o
  -1  -8   8          0.06         -2.49         2.49 o
   0  -8   8          2.18          4.83         3.72 o
   1  -8   8          3.22         -2.03         2.96 o
   2  -8   8          8.72         -3.85         3.85 o
   3  -8   8          7.16          4.95         3.31 o
  -5  -7   8          3.34         -4.24         5.03 o
  -4  -7   8          1.02          6.50         5.55 o
  -3  -7   8         23.44         17.34         5.86 o
  -2  -7   8         18.48         18.50         6.48 o
  -1  -7   8         28.53         24.62         4.99 o
   0  -7   8          1.97          3.87         3.02 o
   1  -7   8          1.26         -0.42         2.86 o
   2  -7   8         23.58         23.52         5.93 o
   3  -7   8         29.90         28.71         6.15 o
   4  -7   8          4.75          9.65         4.53 o
  -6  -6   8          2.93          3.57         5.08 o
  -5  -6   8         12.96          9.68         5.61 o
  -4  -6   8          7.95         10.02         5.04 o
  -3  -6   8         26.01         27.84         6.81 o
  -2  -6   8          0.02          0.79         3.43 o
  -1  -6   8          6.23          8.46         3.41 o
   0  -6   8          0.67          0.68         2.81 o
   1  -6   8         20.82         20.91         3.01 o
   2  -6   8          0.07         -1.73         2.97 o
   3  -6   8          0.74          1.98         3.64 o
   4  -6   8         68.10         67.55         8.88 o
   5  -6   8          2.12          3.33         3.43 o
  -7  -5   8          9.18         10.91         6.16 o
  -6  -5   8          5.11         10.63         5.52 o
  -5  -5   8          0.04          2.36         4.38 o
  -4  -5   8          1.09          2.21         4.24 o
  -3  -5   8          0.08         -2.93         4.14 o
  -2  -5   8         18.34         14.30         2.02 o
  -1  -5   8         62.78         62.64         4.62 o
   0  -5   8          0.58         -0.71         2.84 o
   1  -5   8          0.01         -3.86         9.82 o
   2  -5   8         53.89         55.10         3.91 o
   3  -5   8         24.66         10.77         3.83 o
   4  -5   8         12.54         22.26         5.96 o
   5  -5   8         54.33         55.76         8.36 o
   6  -5   8          0.24          9.92         6.13 o
  -6  -4   8         14.01         20.39         4.26 o
  -5  -4   8          7.19          4.39         3.50 o
  -4  -4   8         20.85         21.91         5.82 o
  -3  -4   8          1.38          2.20         1.29 o
  -2  -4   8         90.42         92.26         5.83 o
  -1  -4   8         10.27          6.68         3.51 o
   0  -4   8          6.42          3.50         2.23 o
   1  -4   8          2.78         -2.00         2.97 o
   2  -4   8        102.28        105.19         4.89 o
   3  -4   8         27.44         16.30         5.02 o
   4  -4   8          0.16         -1.70         3.66 o
   5  -4   8         11.73         16.67         5.77 o
   6  -4   8         97.94         99.34        11.21 o
  -6  -3   8          9.62          3.56         2.98 o
  -5  -3   8        286.25        285.09        11.67 o
  -4  -3   8          8.44         14.12         3.43 o
  -3  -3   8          0.12          3.25         1.43 o
  -2  -3   8         14.74         15.98         2.13 o
  -1  -3   8          1.26          1.12         1.30 o
   0  -3   8         25.53         35.08         3.57 o
   1  -3   8        137.77        128.63         5.92 o
   2  -3   8        138.51        142.48         5.48 o
   3  -3   8        136.86        115.49         9.49 o
   4  -3   8        552.28        556.99        20.77 o
   5  -3   8         15.92         15.41         5.63 o
   6  -3   8         13.68          8.41         5.28 o
   7  -3   8        150.02        180.81        14.72 o
  -7  -2   8          7.66          9.84         5.94 o
  -6  -2   8          5.31          3.06         2.60 o
  -5  -2   8         49.06         51.33         5.01 o
  -4  -2   8        137.06        146.66         5.37 o
  -3  -2   8         28.59         31.19         2.68 o
  -2  -2   8         15.30         17.53         2.08 o
  -1  -2   8         42.33         34.37         2.67 o
   0  -2   8         52.38         48.87         3.07 o
   1  -2   8          3.88          7.38         1.90 o
   2  -2   8       1164.47       1113.94        14.41 o
   3  -2   8         10.20          8.89         2.32 o
   4  -2   8        469.78        473.84        18.43 o
   5  -2   8          0.02         -0.22         4.02 o
   6  -2   8          7.14          4.64         4.50 o
   7  -2   8         15.27          8.11         4.81 o
   8  -2   8         26.26         27.91         7.19 o
  -7  -1   8          0.39          8.24         5.28 o
  -6  -1   8         31.45         20.98         6.62 o
  -5  -1   8         34.84         38.40         4.71 o
  -4  -1   8          8.14         10.94         2.05 o
  -3  -1   8        155.92        163.59         5.59 o
  -2  -1   8         50.68         51.80         3.23 o
  -1  -1   8         35.63         41.23         3.51 o
   0  -1   8        114.82        124.36         4.60 o
   1  -1   8         20.70         21.59         2.46 o
   2  -1   8         50.78         54.79         3.54 o
   3  -1   8         21.95         19.84         2.49 o
   4  -1   8        467.68        464.59        17.51 o
   5  -1   8         22.28         28.06         5.57 o
   6  -1   8         57.97         63.64         7.92 o
   7  -1   8          3.99         12.89         5.07 o
   8  -1   8         11.79         11.36         5.18 o
  -7   0   8         41.60         37.52         7.76 o
  -6   0   8          0.88          3.31         4.69 o
  -5   0   8         48.43         55.21         4.50 o
  -4   0   8         71.43         71.58         3.81 o
  -3   0   8          2.56          0.46         1.51 o
  -2   0   8         41.12         40.45         2.82 o
  -1   0   8          9.65         10.65         2.70 o
   0   0   8        216.42        244.31         6.32 o
   1   0   8        131.37        153.46         4.80 o
   2   0   8         16.99         14.02         1.51 o
   3   0   8          5.17          3.36         0.98 o
   4   0   8         13.64         12.30         1.50 o
   5   0   8         22.74         20.24         2.12 o
   6   0   8         13.62          8.62         4.82 o
   7   0   8         16.88         23.10         5.77 o
   8   0   8          3.23          5.65         4.36 o
   9   0   8          4.91          2.46         4.95 o
  -7   1   8          0.61         -1.25         4.66 o
  -6   1   8        107.19         93.88        11.14 o
  -5   1   8         99.47        107.76        11.42 o
  -4   1   8          2.56          1.24         1.29 o
  -3   1   8        692.06        659.18        14.61 o
  -2   1   8        524.35        550.31         9.20 o
  -1   1   8        981.99       1102.03        17.07 o
   0   1   8        729.20        725.78        11.02 o
   1   1   8        335.50        385.49         6.40 o
   2   1   8          5.36          4.69         1.30 o
   3   1   8        140.04        158.77         4.55 o
   4   1   8         34.67         41.25         2.61 o
   5   1   8         83.80         92.88         4.91 o
   6   1   8         33.72         37.41         3.42 o
   7   1   8         18.16         21.94         5.87 o
   8   1   8         23.03         24.57         6.33 o
   9   1   8          7.58         -2.74         4.81 o
  -7   2   8         19.31         20.17         6.02 o
  -6   2   8          4.90          0.02         4.17 o
  -5   2   8         67.83         74.13         9.09 o
  -4   2   8        143.51        145.50        11.59 o
  -3   2   8         10.74          9.56         4.13 o
  -2   2   8        202.93        203.96        11.95 o
  -1   2   8        150.60        160.69         7.10 o
   0   2   8          7.67         15.72         1.81 o
   1   2   8        129.00        126.76         4.14 o
   2   2   8         18.80         23.32         1.81 o
   3   2   8         20.39         21.29         2.21 o
   4   2   8        173.76        170.33         4.24 o
   5   2   8         80.39         84.09         5.93 o
   6   2   8        108.42        105.37         5.05 o
   7   2   8          0.01         -1.09         3.23 o
   8   2   8          2.46          1.23         3.54 o
   9   2   8         12.92         -0.48        14.04 o
  -7   3   8          5.08          5.89         4.27 o
  -6   3   8         70.08         62.69         9.29 o
  -5   3   8          5.50          4.04         3.93 o
  -4   3   8         16.46         20.59         5.07 o
  -3   3   8        353.81        355.52        16.72 o
  -2   3   8          0.97          0.93         2.94 o
  -1   3   8        255.72        268.75        13.00 o
   0   3   8        217.77        236.63        12.67 o
   1   3   8         43.10         38.43         2.55 o
   2   3   8        195.87        207.83         4.69 o
   3   3   8        166.93        192.14         4.39 o
   4   3   8         11.04         14.73         1.43 o
   5   3   8         86.73        106.42         7.62 o
   6   3   8         51.08         46.37         3.73 o
   7   3   8         65.33         69.68         6.16 o
   8   3   8         67.46         78.67         7.15 o
   9   3   8          0.32          3.79         5.90 o
  -7   4   8          0.20         -0.44         4.69 o
  -6   4   8         33.75         26.25         6.70 o
  -5   4   8        141.99        131.73        12.04 o
  -4   4   8        107.66        104.76        10.15 o
  -3   4   8         23.45         28.45         5.78 o
  -2   4   8         80.10         73.48         7.80 o
  -1   4   8          6.07          4.57         3.44 o
   0   4   8         87.31         78.63         3.15 o
   1   4   8         15.53         14.48         1.51 o
   2   4   8        154.65        174.15         4.08 o
   3   4   8         17.72         21.52         1.79 o
   4   4   8         49.87         46.49         2.85 o
   5   4   8         60.74         58.37         3.75 o
   6   4   8          1.24         -0.08         2.55 o
   7   4   8         51.37         49.43         5.20 o
   8   4   8          1.23         -8.65         8.65 o
   9   4   8          0.10          2.62         5.50 o
  -6   5   8          0.09         -3.96         3.96 o
  -5   5   8         29.21         31.41         6.69 o
  -4   5   8         61.22         72.29         9.10 o
  -3   5   8         46.47         49.72         7.18 o
  -2   5   8         24.87         23.87         5.49 o
  -1   5   8       1080.02       1094.91        28.00 o
   0   5   8         19.95         19.46         1.85 o
   1   5   8        133.58        132.26         4.55 o
   2   5   8        250.49        255.71         5.63 o
   3   5   8         71.32         66.26         3.23 o
   4   5   8         13.37         15.25         2.40 o
   5   5   8        470.16        455.31        11.90 o
   6   5   8         43.73         51.17         8.01 o
   7   5   8         59.33         64.31         8.78 o
   8   5   8         97.60         90.29        11.31 o
  -5   6   8         30.01         36.44         7.31 o
  -4   6   8         24.51         21.71         4.97 o
  -3   6   8        148.27        159.02        12.60 o
  -2   6   8          9.67          3.75         3.09 o
  -1   6   8         53.64         42.53         6.44 o
   0   6   8        861.79        823.42        14.18 o
   1   6   8         14.86         11.23         1.62 o
   2   6   8         20.76         20.07         2.21 o
   3   6   8        254.93        251.06         7.64 o
   4   6   8        159.48        137.54         6.27 o
   5   6   8          6.23         11.60         4.52 o
   6   6   8          1.24         -3.81         4.32 o
   7   6   8         52.35         58.13         8.29 o
   8   6   8         38.38         29.39         7.26 o
  -5   7   8         38.51         50.26         8.04 o
  -4   7   8         70.57         91.60        10.81 o
  -3   7   8         10.81         10.51         4.15 o
  -2   7   8        203.15        205.29        14.25 o
  -1   7   8         15.90         19.62         3.22 o
   0   7   8          6.10          5.19         1.74 o
   1   7   8        153.15        160.82        15.47 o
   2   7   8        146.16        158.15         5.76 o
   3   7   8          0.61         -2.23         2.34 o
   4   7   8         69.97         74.85         6.19 o
   5   7   8         40.35         38.63         6.39 o
   6   7   8          2.49          3.05         4.56 o
   7   7   8          5.43         11.53         5.12 o
   8   7   8          5.20          3.13         4.29 o
  -4   8   8          0.23          5.93         4.55 o
  -3   8   8         75.65        109.94        11.47 o
  -2   8   8         10.56          9.35         4.12 o
  -1   8   8         64.04         72.19         9.03 o
   0   8   8         11.95         11.37         3.06 o
   1   8   8          0.40         -0.38         2.07 o
   2   8   8          9.01          8.92         2.77 o
   3   8   8         15.59         13.28         4.78 o
   4   8   8        116.88         99.73         6.92 o
   5   8   8         42.27         43.40         7.10 o
   6   8   8         14.60         13.89         4.65 o
   7   8   8         23.28         10.76         5.20 o
   8   8   8         10.88          5.85         3.76 o
  -3   9   8          7.15         14.00         5.12 o
  -2   9   8         53.88         48.77         8.22 o
  -1   9   8          0.53         -1.94         3.92 o
   0   9   8         36.64         36.17         3.95 o
   1   9   8        117.55        128.87         7.11 o
   2   9   8          8.75          5.93         3.77 o
   3   9   8        176.92        173.69         8.94 o
   4   9   8         14.06         16.61         4.49 o
   5   9   8          0.21         -0.45         3.36 o
   6   9   8         10.56         12.09         4.88 o
   7   9   8          4.31         14.90         5.23 o
  -2  10   8          7.66         17.13         5.71 o
  -1  10   8         49.48         56.49         8.89 o
   0  10   8          7.60         -5.09         5.09 o
   1  10   8         34.19         45.08         4.77 o
   2  10   8         72.08         85.38         6.68 o
   3  10   8          2.95          2.56         3.23 o
   4  10   8          9.74          9.83         3.67 o
   5  10   8         25.20         16.02         5.70 o
   6  10   8         21.77         27.44         6.71 o
  -1  11   8          0.01          5.81         4.86 o
   0  11   8         32.11         37.89         7.82 o
   1  11   8         52.18         65.97        10.04 o
   2  11   8         30.70         34.10         7.20 o
   3  11   8         30.01         33.83         6.53 o
   4  11   8          8.43          2.19         3.48 o
   5  11   8          0.05         -4.28         4.28 o
   3  12   8          0.55         -4.36         4.36 o
   4  12   8          9.71          9.21         4.46 o
   1  -9   9          0.06         10.32         4.13 o
  -1  -8   9          0.97          0.53         6.05 o
   0  -8   9         20.96         31.52         6.22 o
   1  -8   9          0.88         11.66         4.32 o
   2  -8   9          0.55          0.69         2.81 o
  -4  -7   9          0.08         -2.46         6.25 o
  -3  -7   9          0.71         -6.03         6.03 o
  -2  -7   9         17.69         11.32         5.19 o
  -1  -7   9          4.08          8.19         3.84 o
   0  -7   9          0.00          0.43         4.89 o
   1  -7   9          1.88          5.52         3.61 o
   2  -7   9         20.23         21.26         5.19 o
   3  -7   9          7.02          3.97         3.59 o
  -6  -6   9          0.53         -5.35         5.35 o
  -5  -6   9          1.27          0.61         4.29 o
  -4  -6   9          1.62         10.24         6.13 o
  -3  -6   9          8.35          3.71         4.49 o
  -2  -6   9         48.80         40.03         4.75 o
  -1  -6   9        106.92        124.76        10.02 o
   0  -6   9          5.63          3.78         2.31 o
   1  -6   9          1.15          2.88         2.51 o
   2  -6   9          4.95         -4.01         4.66 o
   3  -6   9          0.54         -0.02         4.16 o
   4  -6   9          1.20          5.17         5.20 o
  -6  -5   9          3.75         -3.51         5.29 o
  -5  -5   9          6.39         11.06         5.56 o
  -4  -5   9          9.75         12.69         6.07 o
  -3  -5   9         56.94         69.66         9.10 o
  -2  -5   9          2.84          1.51         3.84 o
  -1  -5   9         53.93         51.15         4.70 o
   0  -5   9         15.13         18.86         3.29 o
   1  -5   9         94.60         92.56         5.77 o
   2  -5   9          4.50          2.35         2.75 o
   3  -5   9         18.78         28.70         6.12 o
   4  -5   9         50.41         53.07         8.06 o
   5  -5   9          0.29         -3.50         3.50 o
  -6  -4   9          8.24          1.64         4.07 o
  -5  -4   9         11.78          6.37         3.22 o
  -4  -4   9         68.38         51.19         5.63 o
  -3  -4   9          1.38         -1.82         2.75 o
  -2  -4   9         87.81         87.05         3.89 o
  -1  -4   9         50.12         56.42         3.76 o
   0  -4   9          0.51         -1.24         2.61 o
   1  -4   9        140.36        152.71         7.84 o
   2  -4   9          2.05          2.67         1.81 o
   3  -4   9         12.91         12.52         4.55 o
   4  -4   9         46.31         53.21         7.37 o
   5  -4   9          0.22          6.19         3.65 o
   6  -4   9         16.58         19.95         6.20 o
  -6  -3   9          6.26          8.88         3.61 o
  -5  -3   9         25.16         23.51         4.32 o
  -4  -3   9         23.27         20.94         4.15 o
  -3  -3   9         15.20         16.42         2.25 o
  -2  -3   9         52.27         52.67         3.60 o
  -1  -3   9        182.44        179.95         6.06 o
   0  -3   9        327.20        347.56         8.41 o
   1  -3   9       1814.13       1777.44        22.68 o
   2  -3   9       1416.38       1415.80        17.86 o
   3  -3   9        114.59        122.17        13.63 o
   4  -3   9         37.74         44.19         6.77 o
   5  -3   9          0.87          1.14         3.67 o
   6  -3   9          0.01          4.72         4.68 o
   7  -3   9         40.09         47.77         8.98 o
  -6  -2   9          0.75          3.97         5.06 o
  -5  -2   9         72.84         72.22        14.96 o
  -4  -2   9          0.73          0.48         4.52 o
  -3  -2   9          0.95          0.56         1.48 o
  -2  -2   9        158.30        161.13         5.77 o
  -1  -2   9        170.21        169.33         5.70 o
   0  -2   9        175.77        189.23         6.10 o
   1  -2   9         50.86         54.45         4.26 o
   2  -2   9         41.35         40.83         3.48 o
   3  -2   9          5.64          3.54         1.40 o
   4  -2   9         46.42         55.31         7.10 o
   5  -2   9        102.02        112.86        10.40 o
   6  -2   9          3.87          9.83         4.80 o
   7  -2   9          1.88          7.77         5.36 o
  -6  -1   9          1.63         -3.56         5.07 o
  -5  -1   9         13.16         14.32         3.38 o
  -4  -1   9         25.65         24.81         2.74 o
  -3  -1   9          5.95          4.60         1.71 o
  -2  -1   9        214.28        230.35         6.79 o
  -1  -1   9        112.50        119.95         6.03 o
   0  -1   9         19.28         19.44         2.25 o
   1  -1   9         94.49        103.88         4.42 o
   2  -1   9         90.01         91.00         4.87 o
   3  -1   9         73.73         70.12         4.05 o
   4  -1   9          5.44          3.63         1.32 o
   5  -1   9          0.12         -0.94         3.81 o
   6  -1   9        157.09        168.36        12.70 o
   7  -1   9          6.13         10.25         5.77 o
   8  -1   9          0.45         -1.98         5.31 o
  -6   0   9          0.71         -4.11         5.03 o
  -5   0   9          0.09          6.65         5.06 o
  -4   0   9         79.68         70.64         5.68 o
  -3   0   9          6.60          6.86         1.87 o
  -2   0   9         39.59         43.01         3.05 o
  -1   0   9        300.00        324.25        12.21 o
   0   0   9        161.66        167.62         6.83 o
   1   0   9        265.05        296.19         6.15 o
   2   0   9          0.01         -0.75         1.15 o
   3   0   9        101.71         97.46         3.84 o
   4   0   9        240.36        231.28         5.48 o
   5   0   9          1.83          2.51         1.38 o
   6   0   9         66.38         61.98         8.34 o
   7   0   9         26.19         29.06         6.33 o
   8   0   9          6.07         15.35         6.12 o
   9   0   9          2.64          2.40         5.12 o
  -6   1   9         20.71         19.21         6.57 o
  -5   1   9          0.74          2.82         4.76 o
  -4   1   9         17.20         11.74         1.91 o
  -3   1   9          2.90          3.38         1.10 o
  -2   1   9          6.01          6.83         1.40 o
  -1   1   9        325.11        345.61        10.43 o
   0   1   9        120.20        123.98         3.99 o
   1   1   9        201.49        204.03         5.04 o
   2   1   9          4.05          2.88         1.27 o
   3   1   9         87.84         86.57         3.36 o
   4   1   9         56.19         57.28         3.69 o
   5   1   9        186.07        187.75         6.89 o
   6   1   9         58.55         61.75         4.37 o
   7   1   9         42.02         61.71         8.77 o
   8   1   9        114.62        118.36        11.92 o
   9   1   9          0.86          2.14         4.60 o
  -6   2   9         32.00         26.15         6.76 o
  -5   2   9          1.52         -2.86         4.60 o
  -4   2   9          1.76         -2.43         4.12 o
  -3   2   9         44.80         48.27         7.31 o
  -2   2   9          1.76          2.81         1.66 o
  -1   2   9         41.54         44.42         2.35 o
   0   2   9        110.36        121.50         3.76 o
   1   2   9         14.57         10.44         2.02 o
   2   2   9          7.52         15.75         1.69 o
   3   2   9        456.00        441.46         6.77 o
   4   2   9         90.07         89.48         3.79 o
   5   2   9         31.07         27.07         2.93 o
   6   2   9        116.45        113.19         5.33 o
   7   2   9         29.00         29.03         7.27 o
   8   2   9          6.37          7.81         3.75 o
   9   2   9          3.06          6.48         5.36 o
  -6   3   9          2.12          0.55         4.45 o
  -5   3   9         66.82         63.67         8.98 o
  -4   3   9          0.31          4.71         4.79 o
  -3   3   9          2.83          9.92         4.80 o
  -2   3   9          4.86          0.15         3.64 o
  -1   3   9          3.59          1.20         3.10 o
   0   3   9          0.10          0.43         0.87 o
   1   3   9        194.45        183.82         5.19 o
   2   3   9        139.46        144.92         4.37 o
   3   3   9        251.53        265.22         5.37 o
   4   3   9         82.34         87.73         3.82 o
   5   3   9        160.47        170.67         5.39 o
   6   3   9          1.98          1.61         2.95 o
   7   3   9         13.40         18.44         3.94 o
   8   3   9        164.59        185.99        10.36 o
   9   3   9          0.57          0.94         3.45 o
  -6   4   9          8.88          9.52         4.05 o
  -5   4   9          0.60          5.05         4.05 o
  -4   4   9          9.46         10.83         4.88 o
  -3   4   9         43.87         39.55         6.65 o
  -2   4   9         12.13         11.63         4.67 o
  -1   4   9         52.61         71.28         7.87 o
   0   4   9         25.98         26.75         2.02 o
   1   4   9         14.34         12.75         1.51 o
   2   4   9        284.26        281.83         5.35 o
   3   4   9        138.51        138.60         4.47 o
   4   4   9         45.87         53.58         4.67 o
   5   4   9         45.22         46.80         3.85 o
   6   4   9          5.93          9.80         3.40 o
   7   4   9         70.70         64.20         5.91 o
   8   4   9         34.28         23.07         4.73 o
  -6   5   9          2.44          1.17         4.14 o
  -5   5   9         76.02         76.55        10.04 o
  -4   5   9         45.25         62.46         8.84 o
  -3   5   9         53.09         69.38         8.74 o
  -2   5   9         37.09         40.99         6.73 o
  -1   5   9        209.23        217.34        13.43 o
   0   5   9        266.71        266.07        14.31 o
   1   5   9          0.40          0.89         0.93 o
   2   5   9          0.80          0.31         1.31 o
   3   5   9          6.18          5.41         1.61 o
   4   5   9         47.98         38.68         5.27 o
   5   5   9        313.39        325.17        11.28 o
   6   5   9        676.33        705.99        24.24 o
   7   5   9         17.60         28.30         6.88 o
   8   5   9         17.43          8.84         5.51 o
  -5   6   9          7.64          6.92         4.17 o
  -4   6   9         57.98         58.13         8.98 o
  -3   6   9         36.35         22.02         5.63 o
  -2   6   9         43.77         48.12         7.56 o
  -1   6   9         10.96         10.49         3.43 o
   0   6   9         48.24         43.19         7.07 o
   1   6   9         21.05         16.27         2.08 o
   2   6   9         50.14         50.56         3.21 o
   3   6   9         13.17         10.28         2.82 o
   4   6   9        255.52        252.93         9.77 o
   5   6   9          4.20          1.66         2.55 o
   6   6   9         17.35         18.76         5.90 o
   7   6   9         66.02         67.17         8.98 o
   8   6   9         26.40         42.61         7.72 o
  -5   7   9         33.92         43.48         8.43 o
  -4   7   9          4.12          7.40         4.32 o
  -3   7   9        112.01        112.25        11.56 o
  -2   7   9         23.07         22.80         5.70 o
  -1   7   9         16.32          8.02         3.88 o
   0   7   9         16.49         16.09         4.38 o
   1   7   9          0.10         -1.24         1.86 o
   2   7   9          4.73          2.37         1.58 o
   3   7   9         90.98         81.84         9.28 o
   4   7   9          2.25         -0.19         2.57 o
   5   7   9          6.73          8.32         4.34 o
   6   7   9         49.32         47.33         7.22 o
   7   7   9          1.53          3.20         4.98 o
   8   7   9          8.40         11.43         6.61 o
  -4   8   9         29.21         41.37         7.72 o
  -3   8   9          3.30         -4.10         4.10 o
  -2   8   9         39.09         36.78         7.20 o
  -1   8   9         27.48         39.62         7.13 o
   0   8   9         17.43         15.57         2.38 o
   1   8   9         21.05         27.81         3.42 o
   2   8   9        157.80        130.16         7.36 o
   3   8   9        121.74        108.64         6.95 o
   4   8   9         13.12         10.91         2.98 o
   5   8   9         27.84         22.26         5.23 o
   6   8   9         15.39         21.64         5.56 o
   7   8   9         34.55         36.38         7.27 o
  -3   9   9         46.86         45.96         7.98 o
  -2   9   9          9.26         16.39         5.43 o
  -1   9   9         40.88         30.26         6.88 o
   0   9   9         81.64         81.80        10.28 o
   1   9   9          0.36          4.16         2.29 o
   2   9   9         26.27         18.57         4.24 o
   3   9   9          6.32          7.11         5.82 o
   4   9   9          0.04          1.42         2.93 o
   5   9   9         16.25          9.89         4.47 o
   6   9   9          0.40          6.73         4.12 o
   7   9   9         14.68         11.81         5.18 o
  -2  10   9         34.07         39.64         8.23 o
  -1  10   9         19.70         17.92         6.37 o
   0  10   9          1.72          0.07         4.54 o
   1  10   9         53.43         74.31        10.62 o
   2  10   9         15.46         13.35         3.40 o
   3  10   9          3.45          0.72         3.12 o
   4  10   9          0.27          1.62         3.30 o
   5  10   9          3.63          5.91         3.84 o
   6  10   9         18.34         20.13         5.80 o
  -1  11   9         38.28         30.08         7.36 o
   0  11   9          3.15         -5.97         5.97 o
   1  11   9          0.02          4.55         4.48 o
   2  11   9          5.96          2.98         5.01 o
   3  11   9          8.89         16.40         4.87 o
   4  11   9          0.24         -3.14         3.83 o
   5  11   9          5.04          5.82         4.27 o
   4  12   9          0.06          1.06         3.64 o
  -2  -8  10          1.66          9.24         4.72 o
   1  -8  10          0.69          3.06         2.79 o
   2  -8  10          2.05          5.05         4.34 o
  -3  -7  10          0.38          1.42         4.82 o
  -2  -7  10         21.12         15.53         4.54 o
  -1  -7  10          0.22         -4.14         4.14 o
   0  -7  10          4.40          8.54         3.87 o
   1  -7  10          0.13          3.95         3.58 o
   2  -7  10          3.79          3.57         4.10 o
   3  -7  10          3.08         -5.18         5.18 o
  -5  -6  10          0.30          3.82         5.59 o
  -4  -6  10         34.43         41.15         5.99 o
  -3  -6  10          2.22         -0.41         3.55 o
  -2  -6  10          0.52          4.73         3.35 o
  -1  -6  10         19.85         22.19         6.11 o
   0  -6  10         11.46          8.20         2.92 o
   1  -6  10          0.09         -4.62         4.62 o
   2  -6  10          8.50          2.13         3.25 o
   3  -6  10         23.70         27.47         6.13 o
   4  -6  10          9.77         18.41         5.90 o
  -5  -5  10          0.42          7.54         5.27 o
  -4  -5  10          0.02          4.40         4.15 o
  -3  -5  10         44.72         50.23         8.01 o
  -2  -5  10         10.22          8.41         2.21 o
  -1  -5  10         60.85         71.32         5.94 o
   0  -5  10         52.10         53.38         9.95 o
   1  -5  10         63.79         55.67         4.88 o
   2  -5  10          3.70         -4.54         4.54 o
   3  -5  10          0.87          6.01         3.84 o
   4  -5  10          1.74          4.65         3.73 o
   5  -5  10          1.31         -0.74         2.92 o
  -5  -4  10          5.36         10.37         5.31 o
  -4  -4  10         15.36         14.85         3.74 o
  -3  -4  10          0.70         -1.52         3.05 o
  -2  -4  10         67.33         59.41         6.01 o
  -1  -4  10         45.94         41.10         6.14 o
   0  -4  10          2.76          7.88         2.94 o
   1  -4  10        540.82        575.17        14.01 o
   2  -4  10        101.11         95.58         5.36 o
   3  -4  10          0.63          4.12         3.42 o
   4  -4  10          3.78          2.32         3.53 o
   5  -4  10          1.98          3.23         3.78 o
   6  -4  10          3.35          4.60         5.76 o
  -5  -3  10          0.34         -0.31         2.86 o
  -4  -3  10         85.31         93.59         7.26 o
  -3  -3  10         80.87         96.04         7.03 o
  -2  -3  10         43.24         45.61         3.57 o
  -1  -3  10        159.82        185.84        12.75 o
   0  -3  10        163.53        156.68        10.26 o
   1  -3  10        249.61        221.14         8.76 o
   2  -3  10          1.81          3.11         1.90 o
   3  -3  10        155.83        150.93         5.46 o
   4  -3  10         49.28         54.30         7.74 o
   5  -3  10         25.27         21.95         6.08 o
   6  -3  10          6.70          2.69         4.24 o
  -6  -2  10          1.75          6.79         5.64 o
  -5  -2  10         21.03         21.90         3.98 o
  -4  -2  10         21.40         15.00         3.42 o
  -3  -2  10        178.09        180.35         9.87 o
  -2  -2  10         17.05         13.96         2.72 o
  -1  -2  10         19.87         20.52         3.17 o
   0  -2  10         37.69         34.43         3.96 o
   1  -2  10        315.51        308.26        13.51 o
   2  -2  10         40.66         32.68         3.48 o
   3  -2  10        336.37        329.96         8.60 o
   4  -2  10          8.90          4.46         3.79 o
   5  -2  10          2.22          8.28         4.17 o
   6  -2  10          9.22          4.81         4.57 o
   7  -2  10          3.31          8.15         5.91 o
  -6  -1  10          0.00          0.05         4.69 o
  -5  -1  10         36.90         32.70         8.21 o
  -4  -1  10          5.70          4.90         3.53 o
  -3  -1  10          8.51          8.95         2.33 o
  -2  -1  10          0.58          1.15         1.59 o
  -1  -1  10        105.32        114.98         7.64 o
   0  -1  10          0.01         -0.51         1.74 o
   1  -1  10          2.80          0.49         1.94 o
   2  -1  10         14.74         14.03         2.56 o
   3  -1  10        119.20        113.76         5.52 o
   4  -1  10         64.52         63.27         3.81 o
   5  -1  10          2.35          3.21         4.84 o
   6  -1  10         46.67         44.08         7.82 o
   7  -1  10          7.38         16.18         6.05 o
   8  -1  10          0.25          9.21         5.98 o
  -6   0  10         14.26         29.67         7.77 o
  -5   0  10         44.55         45.35         7.90 o
  -4   0  10         43.84         48.78         4.21 o
  -3   0  10        268.04        274.05         9.06 o
  -2   0  10         26.55         23.99         2.58 o
  -1   0  10        289.92        301.51        10.20 o
   0   0  10        334.70        328.93        10.04 o
   1   0  10         13.54         17.05         2.95 o
   2   0  10        245.99        244.52         5.82 o
   3   0  10        157.33        164.65         5.30 o
   4   0  10          5.41          7.64         1.68 o
   5   0  10         20.58         21.18         2.73 o
   6   0  10         49.10         43.99         7.29 o
   7   0  10          9.71          5.97         4.79 o
   8   0  10         26.24         17.91         6.94 o
  -6   1  10          0.10         -1.60         4.96 o
  -5   1  10         80.70         84.43        10.67 o
  -4   1  10         41.37         45.04         8.10 o
  -3   1  10        195.96        180.15         7.99 o
  -2   1  10         65.44         70.15         4.14 o
  -1   1  10         15.49         22.99         3.46 o
   0   1  10          7.46          5.87         1.49 o
   1   1  10        159.67        158.20         5.39 o
   2   1  10        153.45        154.70         4.71 o
   3   1  10          0.13          0.66         1.51 o
   4   1  10        121.93        119.99         4.67 o
   5   1  10        118.63        117.33         4.51 o
   6   1  10          4.81          8.77         4.44 o
   7   1  10          8.13          9.17         4.96 o
   8   1  10          3.00         -0.08         4.91 o
   9   1  10         15.93         15.59         5.94 o
  -6   2  10          3.09         10.05         5.39 o
  -5   2  10          0.66         -5.02         5.02 o
  -4   2  10          0.22          4.09         4.03 o
  -3   2  10        160.30        167.71        12.86 o
  -2   2  10         21.70         20.76         1.16 o
  -1   2  10        310.46        297.38         9.14 o
   0   2  10        434.74        446.47        10.76 o
   1   2  10        138.59        144.43         5.04 o
   2   2  10         10.79          9.22         1.66 o
   3   2  10        311.37        308.61         6.62 o
   4   2  10          7.98          9.07         1.85 o
   5   2  10         62.39         55.96         3.59 o
   6   2  10         30.94         39.49         7.25 o
   7   2  10         53.97         63.26         8.88 o
   8   2  10         16.38         18.06         6.11 o
   9   2  10          6.58         12.80         6.11 o
  -6   3  10          1.05          1.90         3.42 o
  -5   3  10          0.08          8.61         5.64 o
  -4   3  10          2.98          3.69         4.14 o
  -3   3  10          3.68          3.03         3.80 o
  -2   3  10        147.53        145.84        11.40 o
  -1   3  10          0.14         -1.77         3.64 o
   0   3  10         49.56         43.46         3.23 o
   1   3  10        325.89        326.46         8.47 o
   2   3  10          3.91          4.90         1.52 o
   3   3  10        120.27        122.07         4.28 o
   4   3  10         52.89         55.09         3.23 o
   5   3  10          0.52         -0.30         1.75 o
   6   3  10          0.07         -3.15         3.54 o
   7   3  10          3.88          2.03         3.02 o
   8   3  10         58.67         50.31         6.70 o
   9   3  10          1.62          4.34         5.51 o
  -6   4  10          4.75          1.55         5.33 o
  -5   4  10          2.35          2.63         4.54 o
  -4   4  10          0.35          5.75         4.56 o
  -3   4  10          0.60          3.12         3.62 o
  -2   4  10         17.24         15.86         4.88 o
  -1   4  10         13.93         12.99         4.61 o
   0   4  10         17.94         19.92         1.81 o
   1   4  10          3.33          3.35         1.39 o
   2   4  10        270.80        266.01         6.59 o
   3   4  10        229.72        229.42         6.72 o
   4   4  10        292.82        287.42         9.96 o
   5   4  10        749.21        754.61        13.71 o
   6   4  10        445.21        432.85        14.36 o
   7   4  10          0.25         -2.74         2.76 o
   8   4  10          9.84         10.44         3.76 o
  -5   5  10          6.52          7.05         5.43 o
  -4   5  10          0.44         -2.69         4.94 o
  -3   5  10         22.35         35.13         7.27 o
  -2   5  10         13.67         11.29         4.27 o
  -1   5  10         32.23         39.06         6.84 o
   0   5  10        167.40        163.52        11.98 o
   1   5  10        153.40        151.91         4.56 o
   2   5  10        239.81        234.68         6.39 o
   3   5  10        973.23        957.27        13.75 o
   4   5  10        394.66        375.05        11.67 o
   5   5  10          3.58          3.01         3.14 o
   6   5  10         29.81         32.14         6.62 o
   7   5  10         32.16         33.76         6.95 o
   8   5  10          2.85          7.33         4.72 o
  -5   6  10          3.90         17.31         6.22 o
  -4   6  10          0.73         -4.21         4.83 o
  -3   6  10          5.83         -1.72         4.91 o
  -2   6  10          4.78          9.87         5.56 o
  -1   6  10          1.44          1.41         3.05 o
   0   6  10         59.09         47.74         7.11 o
   1   6  10        315.68        296.31         6.50 o
   2   6  10        186.92        199.59         7.76 o
   3   6  10        109.64         95.72         4.77 o
   4   6  10        198.29        211.10         9.20 o
   5   6  10          4.78          3.15         2.71 o
   6   6  10          0.03         -5.07         5.07 o
   7   6  10         54.11         70.35         9.28 o
   8   6  10          5.79          3.52         4.36 o
  -5   7  10          0.01         12.89         4.55 o
  -4   7  10          0.22          4.14         4.01 o
  -3   7  10          0.05          9.89         5.34 o
  -2   7  10          8.95          8.52         4.44 o
  -1   7  10          1.62         10.67         4.81 o
   0   7  10          0.01          0.47         0.97 o
   1   7  10          3.08          1.52         2.49 o
   2   7  10          1.10          2.87         1.43 o
   3   7  10        153.66        146.09         7.56 o
   4   7  10          4.50          4.97         2.68 o
   5   7  10         17.44         24.85         4.00 o
   6   7  10         28.48         32.27         6.77 o
   7   7  10         34.34         35.56         7.11 o
   8   7  10         62.87         65.63         9.86 o
  -4   8  10          2.07         13.00         5.76 o
  -3   8  10          9.58          9.12         4.31 o
  -2   8  10          5.46          7.75         4.86 o
  -1   8  10          3.66         10.28         4.46 o
   0   8  10          2.86          0.94         3.71 o
   1   8  10         75.33         74.89         4.96 o
   2   8  10          3.62          0.62         2.16 o
   3   8  10         63.36         56.07         7.57 o
   4   8  10          6.41          5.55         2.77 o
   5   8  10          0.00          1.43         3.89 o
   6   8  10         29.31         30.64         6.43 o
   7   8  10          7.27          8.48         4.33 o
  -3   9  10          3.86         -5.63         5.63 o
  -2   9  10          5.12         -2.82         4.09 o
  -1   9  10          3.07         -3.79         4.84 o
   0   9  10          0.69          3.85         5.12 o
   1   9  10         63.06         66.17         9.60 o
   2   9  10          0.59          4.85         4.48 o
   3   9  10         19.30         22.57         4.01 o
   4   9  10          0.11         -3.42         6.85 o
   5   9  10         20.59         17.61         4.95 o
   6   9  10          4.61         13.31         5.79 o
   7   9  10         25.04         19.74         5.37 o
  -2  10  10          0.43          5.00         4.75 o
  -1  10  10          0.66          7.89         4.49 o
   0  10  10          2.61          6.78         5.13 o
   1  10  10          0.32          3.65         5.54 o
   2  10  10         18.12         17.14         5.62 o
   3  10  10         10.59         16.21         3.54 o
   4  10  10          0.01          0.87         2.53 o
   5  10  10         17.91         28.59         6.23 o
   6  10  10          6.39         10.86         5.13 o
   0  11  10         12.14         -5.99         5.99 o
   1  11  10          2.40         -4.39         4.47 o
   2  11  10          0.75          2.60         3.71 o
   3  11  10          1.87          0.70         2.56 o
   4  11  10          5.96         18.05         5.16 o
   5  11  10          4.21          8.41         4.40 o
   1  -8  11          0.33         -5.43         5.43 o
  -3  -7  11          3.57          0.59         3.01 o
  -2  -7  11          0.55          8.38         4.31 o
  -1  -7  11          5.04          3.41         3.80 o
   0  -7  11          7.47          8.92         5.01 o
   1  -7  11          0.06         -4.34         4.34 o
   2  -7  11         10.52         11.79         4.68 o
  -4  -6  11          0.01          7.93         6.18 o
  -3  -6  11          0.64         -3.76        10.82 o
  -2  -6  11          1.90         -1.58         3.17 o
  -1  -6  11          0.68          3.21         5.50 o
   0  -6  11          0.48         -1.03         3.87 o
   1  -6  11          0.47          8.67         4.39 o
   2  -6  11          3.24         -3.95         3.95 o
   3  -6  11          2.23         -4.49         4.49 o
  -5  -5  11         14.35         23.28         6.57 o
  -4  -5  11          0.53         -1.89         4.26 o
  -3  -5  11          0.60         -1.72         4.10 o
  -2  -5  11          5.25          5.96         3.41 o
  -1  -5  11          0.10         -1.78         2.27 o
   0  -5  11         15.00          7.13         5.92 o
   1  -5  11         11.69          9.61         3.50 o
   2  -5  11         17.89         23.51         6.34 o
   3  -5  11          3.02          8.51         4.34 o
   4  -5  11          3.88         13.60         4.49 o
  -5  -4  11         35.65         35.76         6.99 o
  -4  -4  11         42.22         39.76         5.44 o
  -3  -4  11          0.85         -0.68         3.24 o
  -2  -4  11          2.26          0.44         2.97 o
  -1  -4  11          3.06          3.20         2.32 o
   0  -4  11         40.43         36.32         6.75 o
   1  -4  11         13.64         14.46         3.27 o
   2  -4  11          3.75          5.71         3.25 o
   3  -4  11          1.01          0.50         3.32 o
   4  -4  11          9.04         -0.15         3.75 o
   5  -4  11          4.22         -0.31         2.45 o
  -5  -3  11          0.99          0.03         5.76 o
  -4  -3  11         30.58         43.85         5.79 o
  -3  -3  11         72.16         83.18         6.90 o
  -2  -3  11        105.16        114.15         8.12 o
  -1  -3  11          2.16          3.17         2.57 o
   0  -3  11        215.37        203.87         9.19 o
   1  -3  11          0.23         -5.75         7.78 o
   2  -3  11          9.60         24.66        10.99 o
   3  -3  11         12.10         22.85         5.96 o
   4  -3  11         25.73         34.06         6.65 o
   5  -3  11         15.75         13.80         4.34 o
   6  -3  11          3.11         -1.13         4.92 o
  -5  -2  11          3.63          2.97         5.10 o
  -4  -2  11          5.02          1.77         2.73 o
  -3  -2  11         46.22         52.24         5.35 o
  -2  -2  11         44.79         46.74         5.17 o
  -1  -2  11        172.02        171.23        12.49 o
   0  -2  11         43.65         36.90         6.38 o
   1  -2  11        222.69        217.89        12.48 o
   2  -2  11          0.24          0.54         2.65 o
   3  -2  11         34.82         31.41         3.59 o
   4  -2  11         72.77         77.13         9.15 o
   5  -2  11         59.24         52.50         8.52 o
   6  -2  11         12.76         22.94         7.07 o
   7  -2  11          3.48         14.52         6.88 o
  -5  -1  11         28.11         25.68         7.30 o
  -4  -1  11          6.47          5.78         2.76 o
  -3  -1  11         64.98         64.21         5.40 o
  -2  -1  11         31.66         30.69         3.95 o
  -1  -1  11         37.74         39.98         6.56 o
   0  -1  11         21.77         15.26         2.98 o
   1  -1  11         14.42         11.06         2.86 o
   2  -1  11          0.01         -0.44         1.90 o
   3  -1  11         28.36         25.96         6.59 o
   4  -1  11          0.00          0.51         1.54 o
   5  -1  11          2.40         -2.34         5.28 o
   6  -1  11         36.94         45.73         8.15 o
   7  -1  11          0.86          0.18         4.60 o
  -5   0  11         10.48          7.21         5.57 o
  -4   0  11        116.02        131.46        12.83 o
  -3   0  11         40.68         40.93         4.09 o
  -2   0  11         17.02         15.78         2.95 o
  -1   0  11        315.54        339.99        16.65 o
   0   0  11         24.25         25.45         5.23 o
   1   0  11        112.30        112.27         5.06 o
   2   0  11         30.58         25.20         2.99 o
   3   0  11          0.06          2.95         1.53 o
   4   0  11          0.03          0.46         1.40 o
   5   0  11          0.02          0.77         1.50 o
   6   0  11          4.44          5.75         5.28 o
   7   0  11         21.20         21.33         7.21 o
   8   0  11          7.00         10.14         6.71 o
  -5   1  11          0.21          1.23         4.98 o
  -4   1  11         12.40         11.87         4.96 o
  -3   1  11         17.08         21.48         5.64 o
  -2   1  11        157.28        154.46         6.35 o
  -1   1  11          6.83          1.25         3.67 o
   0   1  11        139.47        148.25         6.55 o
   1   1  11         26.97         32.69         3.50 o
   2   1  11          1.43          1.49         1.43 o
   3   1  11         12.29          8.09         2.02 o
   4   1  11         17.74         20.47         2.39 o
   5   1  11        200.51        196.48         6.12 o
   6   1  11         42.28         39.45         7.72 o
   7   1  11         71.50         71.55        10.18 o
   8   1  11          5.26         -6.80         6.80 o
   9   1  11          0.45         -7.26         7.26 o
  -5   2  11         22.52         20.54         6.03 o
  -4   2  11         24.25         36.70         7.21 o
  -3   2  11         59.88         56.86         8.34 o
  -2   2  11        123.37        112.32         3.91 o
  -1   2  11        138.36        147.38         9.32 o
   0   2  11         32.38         38.60         3.37 o
   1   2  11        195.78        201.89         7.49 o
   2   2  11        104.87         95.15         4.45 o
   3   2  11         77.24         84.74         4.47 o
   4   2  11          9.69         10.20         2.15 o
   5   2  11          0.06          1.52         1.71 o
   6   2  11          3.76         10.52         5.09 o
   7   2  11         12.22         11.43         5.90 o
   8   2  11          3.07          7.20         6.70 o
   9   2  11          0.79          7.37         6.41 o
  -5   3  11          0.74         -2.60         4.58 o
  -4   3  11         79.58         85.07        10.48 o
  -3   3  11          1.48          0.66         3.88 o
  -2   3  11         45.16         54.59         8.15 o
  -1   3  11        123.58        105.55         4.87 o
   0   3  11        109.42        103.74         4.59 o
   1   3  11         17.28         12.84         2.30 o
   2   3  11          0.58         -0.40         1.85 o
   3   3  11        109.89        119.95        11.59 o
   4   3  11          4.28          4.62         2.45 o
   5   3  11         53.75         54.90         6.29 o
   6   3  11         17.90         11.09         3.47 o
   7   3  11          0.02         -0.24         3.35 o
   8   3  11         17.62          9.23         3.87 o
   9   3  11          0.74         -5.35         6.10 o
  -5   4  11         41.42         47.24         8.77 o
  -4   4  11         16.21         14.05         5.39 o
  -3   4  11         26.43         27.61         6.54 o
  -2   4  11        137.67        127.45        11.74 o
  -1   4  11        221.81        252.42        15.52 o
   0   4  11        365.49        354.23         7.45 o
   1   4  11        346.00        341.87         8.97 o
   2   4  11          0.23          0.45         1.61 o
   3   4  11        269.85        256.34         7.43 o
   4   4  11         23.61         18.74         3.54 o
   5   4  11         67.21         75.03         6.07 o
   6   4  11          1.92          1.84         3.37 o
   7   4  11          7.39          0.52         3.21 o
   8   4  11          1.58          4.79         2.89 o
   9   4  11         16.06         20.94         6.46 o
  -5   5  11          4.93          5.57         4.16 o
  -4   5  11         62.93         73.43        10.53 o
  -3   5  11         27.73         37.47         7.12 o
  -2   5  11         42.86         48.71         8.08 o
  -1   5  11        100.76        136.01        11.87 o
   0   5  11        166.07        153.69         6.97 o
   1   5  11        333.35        327.17         8.89 o
   2   5  11         70.42         68.42         3.70 o
   3   5  11        160.00        156.94         5.98 o
   4   5  11        168.17        176.03         8.32 o
   5   5  11        132.80        125.25         7.59 o
   6   5  11         83.52         84.97         9.50 o
   7   5  11          6.06         -4.29         5.49 o
   8   5  11          0.43         -5.87         5.87 o
  -4   6  11          3.00          6.43         5.01 o
  -3   6  11         88.54        113.35        12.51 o
  -2   6  11         51.63         72.74         9.55 o
  -1   6  11         46.61         40.07         7.21 o
   0   6  11          0.20         -2.54         3.25 o
   1   6  11        129.80        132.42         4.77 o
   2   6  11         66.59         60.67         3.56 o
   3   6  11        133.19        119.05         6.83 o
   4   6  11        144.17        147.72         8.19 o
   5   6  11          1.39         -0.57         2.64 o
   6   6  11          9.30          8.03         4.38 o
   7   6  11         21.34         24.89         6.04 o
   8   6  11          3.10         10.40         5.79 o
  -4   7  11          6.69          4.88         4.87 o
  -3   7  11         11.75         20.96         6.29 o
  -2   7  11         73.73         86.61        10.80 o
  -1   7  11         22.98         27.12         6.52 o
   0   7  11          0.14         -4.34         4.34 o
   1   7  11         33.92         34.59         3.34 o
   2   7  11         31.64         25.71         2.55 o
   3   7  11          1.11         -2.37         2.37 o
   4   7  11          2.63          1.41         2.85 o
   5   7  11         87.24         86.95         6.82 o
   6   7  11          2.13          3.45         3.41 o
   7   7  11          4.38          1.46         4.41 o
   8   7  11         38.06         40.43         8.64 o
  -3   8  11         15.82          5.67         4.41 o
  -2   8  11         19.85         10.63         5.14 o
  -1   8  11         87.06         90.13        11.28 o
   0   8  11         69.40         92.46        10.95 o
   1   8  11          6.06          1.32         1.89 o
   2   8  11         42.37         45.63         8.30 o
   3   8  11         51.50         44.06         4.74 o
   4   8  11          0.56         -2.79         2.79 o
   5   8  11          3.30          3.61         2.63 o
   6   8  11         40.75         72.15         9.32 o
   7   8  11          2.30         -2.44         4.38 o
  -2   9  11         22.50         19.84         6.67 o
  -1   9  11          0.10         -4.50         4.50 o
   0   9  11          8.40          4.64         4.74 o
   1   9  11         44.30         52.89         9.23 o
   2   9  11         16.95         12.61         3.29 o
   3   9  11         30.95         43.07         4.95 o
   4   9  11         27.29         21.14         4.01 o
   5   9  11         12.31         11.15         4.75 o
   6   9  11          0.05         -5.73         5.73 o
   7   9  11         30.65         32.23         7.39 o
  -1  10  11         27.92         37.86         8.51 o
   0  10  11         10.47         -1.52         3.69 o
   1  10  11          1.32          1.20         5.22 o
   2  10  11         51.74         43.05         8.98 o
   3  10  11          9.09          8.28         3.13 o
   4  10  11          0.15         -1.91         2.81 o
   5  10  11         32.12         29.67         6.85 o
   6  10  11         22.03         24.42         6.07 o
   4  11  11          6.95         11.95         4.79 o
   5  11  11          1.79          0.91         3.84 o
  -2  -7  12          0.21         -1.43         4.17 o
   1  -7  12          0.09          5.29         3.36 o
  -3  -6  12          2.28         11.11         6.57 o
  -2  -6  12         12.15          9.56         3.92 o
  -1  -6  12          9.12          8.22         4.87 o
   0  -6  12          7.46         13.48         4.81 o
   1  -6  12          7.19         12.12         5.25 o
   2  -6  12         10.38         16.59         4.69 o
   3  -6  12          5.96          0.98         3.06 o
  -4  -5  12         25.35         21.87         6.28 o
  -3  -5  12          8.43         11.45         3.91 o
  -2  -5  12         14.62         20.86         4.71 o
  -1  -5  12          0.95         -1.66         2.38 o
   0  -5  12         11.53         21.98         4.03 o
   1  -5  12         34.98         37.24         4.59 o
   2  -5  12         21.34         33.47         7.53 o
   3  -5  12          0.02          8.30         4.24 o
   4  -5  12          0.35          0.02         4.19 o
  -4  -4  12          7.98          4.65         4.38 o
  -3  -4  12         22.40         18.54         4.35 o
  -2  -4  12          6.35          7.95        10.86 o
  -1  -4  12         11.23         17.18         5.06 o
   0  -4  12         20.46         21.85         3.99 o
   1  -4  12         18.14          4.70         3.68 o
   2  -4  12        304.64        333.47        19.00 o
   3  -4  12          5.59          6.92         4.24 o
   4  -4  12          9.91          2.39         3.78 o
   5  -4  12          4.61         -2.09         3.18 o
  -4  -3  12         57.70         68.24         6.97 o
  -3  -3  12          0.03          1.19         3.30 o
  -2  -3  12         24.09         18.75         3.80 o
  -1  -3  12         24.66         19.97         5.61 o
   0  -3  12          6.55          5.54         2.71 o
   1  -3  12         86.09         87.81         6.30 o
   2  -3  12         23.14          9.82         2.74 o
   3  -3  12         60.71         62.84         8.85 o
   4  -3  12         20.16         17.68         5.48 o
   5  -3  12          0.22         -5.06         5.06 o
  -4  -2  12         57.90         68.54        11.11 o
  -3  -2  12         41.21         40.63         5.06 o
  -2  -2  12         88.73         83.25        12.74 o
  -1  -2  12        329.54        342.94        17.95 o
   0  -2  12          0.16          0.53         2.48 o
   1  -2  12         44.92         42.87         4.52 o
   2  -2  12         29.24         26.87         3.64 o
   3  -2  12          0.22          0.85         1.68 o
   4  -2  12          5.11         16.38         5.17 o
   5  -2  12         26.96         36.41         7.61 o
   6  -2  12          2.08         -4.78         5.50 o
  -5  -1  12          0.09         -0.18         5.10 o
  -4  -1  12          2.14          5.00         5.00 o
  -3  -1  12          2.76          2.78         2.93 o
  -2  -1  12         10.00         16.47         3.54 o
  -1  -1  12         12.31          9.57         5.07 o
   0  -1  12         45.63         49.19         6.96 o
   1  -1  12          0.32          1.23         2.30 o
   2  -1  12         36.43         40.40         4.17 o
   3  -1  12         40.87         39.90         4.01 o
   4  -1  12          0.41         -0.96         2.34 o
   5  -1  12         41.36         36.75         7.74 o
   6  -1  12          6.97          8.68         5.76 o
   7  -1  12          0.41          4.54         5.62 o
  -5   0  12          0.13         -3.58         4.76 o
  -4   0  12         12.74         18.93         6.36 o
  -3   0  12          8.44          8.82         2.80 o
  -2   0  12          2.72         -1.90         2.63 o
  -1   0  12          0.95          4.07         4.53 o
   0   0  12         33.54         38.15         6.10 o
   1   0  12          0.04         -0.25         2.33 o
   2   0  12          0.62          1.43         2.23 o
   3   0  12          1.12          0.68         1.64 o
   4   0  12         95.45         99.08         4.55 o
   5   0  12          4.68          3.30         1.94 o
   6   0  12         12.24         12.09         5.60 o
   7   0  12         12.52         21.36         7.12 o
  -5   1  12          0.02         -4.84         4.84 o
  -4   1  12         10.71          9.96         4.94 o
  -3   1  12          0.22         -0.15         4.19 o
  -2   1  12          6.02          8.01         3.62 o
  -1   1  12         27.53         25.32         3.22 o
   0   1  12         30.70         35.71         3.71 o
   1   1  12         30.40         26.82         3.34 o
   2   1  12         35.54         28.31         3.77 o
   3   1  12         73.15         81.50         6.52 o
   4   1  12         36.08         30.95         3.00 o
   5   1  12         34.64         45.51         4.48 o
   6   1  12         21.63         16.68         5.72 o
   7   1  12          0.12          1.99         4.52 o
   8   1  12         34.39         34.35         8.65 o
  -5   2  12         28.68         34.57         7.86 o
  -4   2  12         25.44         20.25         6.26 o
  -3   2  12          0.11          5.16         4.18 o
  -2   2  12          1.58          0.48         0.96 o
  -1   2  12          1.60          2.66         1.62 o
   0   2  12          0.13         -0.26         1.66 o
   1   2  12         12.55         13.89         3.14 o
   2   2  12         92.68         97.87         5.82 o
   3   2  12         96.19         80.94         5.81 o
   4   2  12         60.79         55.65         5.29 o
   5   2  12         42.88         41.04         4.25 o
   6   2  12         38.26         39.93         7.43 o
   7   2  12         37.76         41.23         8.83 o
   8   2  12          4.06         12.55         6.30 o
   9   2  12         23.26         44.09         9.66 o
  -5   3  12         12.51          6.49         4.94 o
  -4   3  12         48.40         60.09         9.18 o
  -3   3  12          2.75         -3.43         5.10 o
  -2   3  12         25.50         27.74         6.45 o
  -1   3  12         13.33         11.52         1.05 o
   0   3  12         35.70         38.13         3.08 o
   1   3  12          7.52          9.56         2.10 o
   2   3  12         31.49         32.08         3.52 o
   3   3  12         18.79         14.90         4.28 o
   4   3  12         36.34         36.83         6.41 o
   5   3  12          0.09         -1.10         2.93 o
   6   3  12         11.01          3.99         4.06 o
   7   3  12          1.46         -0.67         5.24 o
   8   3  12          8.75          0.07         5.51 o
   9   3  12          0.58          9.68         5.23 o
  -4   4  12         11.28          7.21         4.93 o
  -3   4  12         62.30         61.84         9.27 o
  -2   4  12          1.58         -4.52         4.52 o
  -1   4  12          0.42          0.60         4.35 o
   0   4  12        127.84        119.94         4.66 o
   1   4  12        123.79        126.74        11.27 o
   2   4  12        236.35        227.44         8.39 o
   3   4  12          3.87         16.38         4.96 o
   4   4  12        155.42        140.54         7.60 o
   5   4  12          4.78          3.77         2.62 o
   6   4  12         71.45         73.31         5.11 o
   7   4  12         30.41         20.51         6.14 o
   8   4  12          5.26          3.21         3.23 o
   9   4  12          4.67         -5.09         5.59 o
  -4   5  12         22.42         28.77         7.28 o
  -3   5  12         19.52          7.18         5.52 o
  -2   5  12         17.31         11.78         5.48 o
  -1   5  12         39.10         29.27         6.81 o
   0   5  12        314.11        342.53        18.55 o
   1   5  12          4.92          9.91         2.53 o
   2   5  12        249.34        231.25         9.81 o
   3   5  12          1.75          4.39         2.99 o
   4   5  12          6.63          0.99         2.81 o
   5   5  12          4.18          3.42         2.99 o
   6   5  12          3.05          3.31         4.30 o
   7   5  12         42.02         46.27         7.93 o
   8   5  12          1.32         -5.47         5.47 o
  -4   6  12         12.14          8.58         5.21 o
  -3   6  12         60.33         70.21        10.40 o
  -2   6  12          0.01         -2.66         3.92 o
  -1   6  12         48.05         48.35         8.20 o
   0   6  12         38.35         37.92         6.94 o
   1   6  12         18.48         13.84         5.02 o
   2   6  12          7.56          5.69         1.69 o
   3   6  12         63.33         57.63         5.16 o
   4   6  12         56.41         48.66         5.20 o
   5   6  12          5.38          6.65         3.12 o
   6   6  12          6.68          4.31         4.28 o
   7   6  12          5.82         -0.74         4.36 o
   8   6  12         12.71          4.25         5.20 o
  -3   7  12         11.68          2.45         4.24 o
  -2   7  12         74.05         80.89        11.11 o
  -1   7  12          1.79         -4.85         4.85 o
   0   7  12         18.59         15.69         5.21 o
   1   7  12         23.30         22.00         3.57 o
   2   7  12         17.18          9.81         3.66 o
   3   7  12         98.50         89.07         6.15 o
   4   7  12         27.57         20.56         3.82 o
   5   7  12          0.56         -2.24         6.68 o
   6   7  12         18.98          7.24         3.91 o
   7   7  12          2.96          0.60         3.66 o
  -2   8  12         24.21         25.86         7.76 o
  -1   8  12         18.65         23.59         6.77 o
   0   8  12         13.22         21.08         6.01 o
   1   8  12          3.63         -0.25         4.48 o
   2   8  12         70.94         66.52         5.23 o
   3   8  12          7.67          8.78         2.85 o
   4   8  12         13.20         15.75         3.58 o
   5   8  12          0.05          1.34         2.51 o
   6   8  12          1.73          1.92         3.92 o
   7   8  12          8.03          8.23         4.59 o
  -1   9  12          0.01          6.76         4.55 o
   0   9  12         60.17         57.11         9.72 o
   1   9  12         40.85         54.22         9.50 o
   2   9  12          7.79          4.78         4.14 o
   3   9  12         27.23         40.88         4.82 o
   4   9  12          1.35          5.50         3.05 o
   5   9  12          2.78         -0.67         8.40 o
   6   9  12          4.55          9.00         5.00 o
   7   9  12          8.21         10.06         5.73 o
   0  10  12          0.19         20.25         6.95 o
   1  10  12          7.68          7.07         5.15 o
   2  10  12         36.82         55.15        10.05 o
   3  10  12          0.36         -0.69         4.26 o
   4  10  12          5.23          1.98         4.94 o
   5  10  12          0.00         -4.53         4.65 o
   6  10  12         26.29         30.50         7.01 o
   5  11  12          4.06         19.23         5.66 o
  -2  -6  13          5.48          8.68         5.21 o
  -1  -6  13         15.57         17.32         5.76 o
   0  -6  13          2.88          3.81         4.27 o
   1  -6  13         37.79         51.31         8.43 o
   2  -6  13         29.56         38.51         7.44 o
  -3  -5  13          4.97          0.53         6.03 o
  -2  -5  13         10.42          7.48         3.76 o
  -1  -5  13          0.01         -4.53         4.53 o
   0  -5  13          1.48          2.71         3.04 o
   1  -5  13         96.04         83.33        10.58 o
   2  -5  13         49.01         42.54         7.88 o
   3  -5  13          0.12         -3.54         4.23 o
  -3  -4  13          3.99          9.96         4.36 o
  -2  -4  13          8.02         10.26         3.91 o
  -1  -4  13          2.55         -1.91         4.29 o
   0  -4  13          2.86          2.21         2.73 o
   1  -4  13         17.12         11.69         3.29 o
   2  -4  13         79.74         68.51         9.81 o
   3  -4  13          0.40          6.48         4.06 o
   4  -4  13          2.75          7.07         4.87 o
  -3  -3  13         78.35         85.35         7.61 o
  -2  -3  13         29.91         22.39         4.76 o
  -1  -3  13        102.71        107.59        10.95 o
   0  -3  13          2.11          3.68         2.81 o
   1  -3  13          1.52          7.46        10.24 o
   2  -3  13          2.60          5.30         2.36 o
   3  -3  13         40.02         27.43         6.69 o
   4  -3  13         10.85         12.81         5.76 o
   5  -3  13          0.26         22.12         6.18 o
  -4  -2  13          1.55          5.22         6.01 o
  -3  -2  13         90.21        108.58         7.97 o
  -2  -2  13          0.12          0.55         3.12 o
  -1  -2  13         10.64         18.32         5.66 o
   0  -2  13          2.24         -1.07         2.46 o
   1  -2  13          0.11          0.63         2.42 o
   2  -2  13          7.93          4.26         2.28 o
   3  -2  13          0.98          4.08         5.69 o
   4  -2  13          9.27          9.26         4.51 o
   5  -2  13          6.33         15.12         5.40 o
   6  -2  13         42.64         50.71        10.27 o
  -4  -1  13         30.04         32.18         8.24 o
  -3  -1  13          0.54          1.35         4.74 o
  -2  -1  13         14.72         17.02         3.57 o
  -1  -1  13         48.59         51.87         7.57 o
   0  -1  13          3.91          6.91         4.07 o
   1  -1  13         39.55         39.43         4.60 o
   2  -1  13         49.18         55.52         5.19 o
   3  -1  13          0.24          1.29         1.96 o
   4  -1  13          3.48          7.39         2.29 o
   5  -1  13         29.24         14.42         6.05 o
   6  -1  13          3.65          1.91         5.07 o
  -4   0  13          0.00         -2.44         4.93 o
  -3   0  13         52.12         48.48         8.67 o
  -2   0  13          5.50          1.77         2.26 o
  -1   0  13          3.94         -0.03         4.36 o
   0   0  13         71.04         82.45         9.00 o
   1   0  13         15.77         13.36         4.47 o
   2   0  13          3.71          4.45         2.54 o
   3   0  13         15.87         17.89         3.30 o
   4   0  13         13.70         15.07         5.24 o
   5   0  13         23.17         21.26         7.01 o
   6   0  13         10.76         15.98         6.96 o
   7   0  13         31.22         30.66         8.25 o
  -4   1  13         23.83         20.80         6.50 o
  -3   1  13         14.71         13.17         5.42 o
  -2   1  13         71.39         81.72         5.25 o
  -1   1  13         87.37         92.76        10.01 o
   0   1  13          1.74          2.96         2.03 o
   1   1  13        142.93        146.03        11.24 o
   2   1  13          0.99         -0.95         2.33 o
   3   1  13        107.89         89.09         6.24 o
   4   1  13         51.47         57.00         5.02 o
   5   1  13        134.01        127.63         7.48 o
   6   1  13          1.58          8.86         6.03 o
   7   1  13          9.76          8.66         6.30 o
  -4   2  13          0.55         -1.21         4.35 o
  -3   2  13          0.98          1.31         3.99 o
  -2   2  13         28.44         26.16         6.52 o
  -1   2  13         26.67         27.96         6.74 o
   0   2  13         40.42         43.89         4.05 o
   1   2  13          6.88          4.64         2.15 o
   2   2  13         99.35        102.97         9.34 o
   3   2  13         24.30         19.37         3.39 o
   4   2  13         10.80          8.52         3.40 o
   5   2  13         20.81         21.85         3.85 o
   6   2  13         19.22         14.70         6.23 o
   7   2  13          4.72         -6.70         6.70 o
   8   2  13         26.86         22.72         8.10 o
  -4   3  13          2.31          1.68         4.49 o
  -3   3  13          3.25          4.12         5.37 o
  -2   3  13         10.59         14.04         5.91 o
  -1   3  13          1.79          4.76         4.13 o
   0   3  13          0.23          1.96         1.69 o
   1   3  13         89.11         93.77         5.60 o
   2   3  13         10.39         12.30         2.54 o
   3   3  13         45.29         45.66         6.72 o
   4   3  13         60.33         62.72         7.38 o
   5   3  13         37.43         38.87         4.74 o
   6   3  13        200.42        205.45         9.84 o
   7   3  13          9.43         -1.98         5.55 o
   8   3  13          0.54          0.12         6.24 o
  -4   4  13          1.83          1.60         4.68 o
  -3   4  13          5.30         10.77         5.75 o
  -2   4  13         18.86         19.10         6.13 o
  -1   4  13        126.33        153.38        13.58 o
   0   4  13         55.30         69.48         9.16 o
   1   4  13         43.06         45.97         4.00 o
   2   4  13          2.20          2.65         2.16 o
   3   4  13         49.37         44.44         6.93 o
   4   4  13        114.49        104.56         9.84 o
   5   4  13          0.78         -1.42         3.10 o
   6   4  13         57.41         63.64         6.14 o
   7   4  13          7.96          4.80         4.88 o
   8   4  13          6.61         14.25         5.88 o
   9   4  13         20.64         19.98         7.93 o
  -3   5  13          7.00          1.88         4.81 o
  -2   5  13         54.47         54.36         9.18 o
  -1   5  13          0.23          5.71         4.54 o
   0   5  13        144.12        145.64        13.14 o
   1   5  13        336.65        347.95        19.04 o
   2   5  13         70.68         67.95         6.12 o
   3   5  13        495.95        458.28        21.10 o
   4   5  13         57.08         49.82         5.20 o
   5   5  13         60.46         56.98         5.59 o
   6   5  13         17.02         20.11         3.95 o
   7   5  13         44.69         51.14         8.73 o
  -3   6  13          0.51         12.80         5.46 o
  -2   6  13          4.41         -4.87         4.87 o
  -1   6  13          4.56         17.20         6.83 o
   0   6  13          2.54          2.00         3.31 o
   1   6  13         27.31         22.06         6.63 o
   2   6  13          4.13          1.49         4.91 o
   3   6  13         14.61          9.64         2.95 o
   4   6  13         72.28         75.15         6.05 o
   5   6  13         18.12         25.95         4.26 o
   6   6  13          0.61         -2.79         2.79 o
   7   6  13          6.14         11.65         4.94 o
  -2   7  13          0.17         -3.40         5.03 o
  -1   7  13          0.49          2.12         3.92 o
   0   7  13          0.21          0.59         4.56 o
   1   7  13          8.05         11.17         4.53 o
   2   7  13         27.04         24.91         3.54 o
   3   7  13          8.42         12.49         3.10 o
   4   7  13          3.17          6.46         2.73 o
   5   7  13          8.03          9.98         3.34 o
   6   7  13         17.65         26.10         4.52 o
   7   7  13          0.71         10.43         4.74 o
  -2   8  13         15.07         18.15         7.08 o
  -1   8  13          5.46          3.69         3.28 o
   0   8  13          0.00         -5.26         5.26 o
   1   8  13          1.46         -0.27         4.19 o
   2   8  13          9.23          8.69         5.34 o
   3   8  13          8.90         13.63         3.33 o
   4   8  13          2.20          1.44         5.07 o
   5   8  13          0.80         -0.50         3.02 o
   6   8  13         23.08         27.56         6.27 o
   7   8  13         10.44          9.34         5.24 o
   0   9  13          0.77          3.71         4.10 o
   1   9  13          8.83          1.13         5.85 o
   2   9  13          9.26          6.32         5.61 o
   3   9  13          2.06         -1.10         4.60 o
   4   9  13         13.08         13.88         3.76 o
   5   9  13         10.85         12.34         3.92 o
   6   9  13          1.18         -0.89         3.66 o
   2  10  13          0.29          9.17         5.10 o
   3  10  13          6.44          6.67         4.70 o
   5  10  13          0.09         -0.72         4.43 o
   6  10  13         16.43         18.63         6.05 o
   1  -6  14          7.69          7.17         5.43 o
  -2  -5  14          6.80          0.61         3.43 o
  -1  -5  14          0.50          2.92         4.23 o
   0  -5  14          1.49         18.24         6.20 o
   1  -5  14         11.66         12.27         5.15 o
   2  -5  14         11.36          1.14         2.89 o
  -3  -4  14         25.36         22.70         7.64 o
  -2  -4  14          2.27          2.02         3.43 o
  -1  -4  14          0.91         10.57         5.28 o
   0  -4  14          1.90         -0.77         2.54 o
   1  -4  14          1.85          2.58         4.28 o
   2  -4  14          0.93          6.40         5.33 o
   3  -4  14         10.12         17.35         6.07 o
  -3  -3  14          3.05          8.01         5.22 o
  -2  -3  14          3.51          2.63         3.01 o
  -1  -3  14          0.00          4.64         4.08 o
   0  -3  14          0.93          2.53         3.18 o
   1  -3  14          2.36          5.00         2.86 o
   2  -3  14          6.08         10.78         4.53 o
   3  -3  14          2.32         -4.82         4.82 o
   4  -3  14          0.01          0.78         3.96 o
  -3  -2  14          0.19          4.97         3.96 o
  -2  -2  14          3.21          1.35         3.59 o
  -1  -2  14          5.73          4.21         3.74 o
   0  -2  14          0.75          0.08         3.17 o
   1  -2  14          0.51          2.25         2.51 o
   2  -2  14          0.50          0.56         2.07 o
   3  -2  14          4.53          3.07         4.02 o
   4  -2  14         49.83         52.61         8.65 o
   5  -2  14          1.53          9.11         4.57 o
  -3  -1  14          1.31          0.25         5.42 o
  -2  -1  14         53.84         50.07         5.43 o
  -1  -1  14         17.52         13.15         5.06 o
   0  -1  14         19.38         17.92         5.22 o
   1  -1  14         20.67         18.47         3.74 o
   2  -1  14          6.98          7.79         3.04 o
   3  -1  14         11.34         12.48         2.86 o
   4  -1  14          1.35          0.44         4.10 o
   5  -1  14          1.06          8.73         5.61 o
   6  -1  14          0.10          5.36         6.46 o
  -3   0  14         28.57         24.92         7.40 o
  -2   0  14          0.38          1.98         4.28 o
  -1   0  14         19.13         17.70         5.71 o
   0   0  14         29.47         23.71         5.82 o
   1   0  14          0.03          4.10         3.63 o
   2   0  14          0.06          3.67         4.21 o
   3   0  14          7.62          5.68         2.51 o
   4   0  14          6.87          6.68         3.85 o
   5   0  14         12.69         14.10         6.25 o
   6   0  14          5.62          5.07         5.92 o
  -3   1  14          2.52         -2.34         4.48 o
  -2   1  14         49.40         53.88         8.43 o
  -1   1  14         12.47         14.09         5.95 o
   0   1  14          9.66          9.39         4.80 o
   1   1  14        177.85        181.97        13.20 o
   2   1  14          4.09          3.43         3.76 o
   3   1  14        132.59        129.31         7.84 o
   4   1  14         23.31         16.30         3.82 o
   5   1  14          8.18         12.04         7.27 o
   6   1  14         16.88         14.42         5.98 o
   7   1  14          2.34          8.99         6.96 o
  -3   2  14          8.53          3.46         4.85 o
  -2   2  14          0.02          2.87         4.12 o
  -1   2  14         51.89         64.01         9.37 o
   0   2  14          0.02         -0.97         3.94 o
   1   2  14         47.30         48.69         4.71 o
   2   2  14          3.05          2.87         3.57 o
   3   2  14          2.15          2.60         3.76 o
   4   2  14          5.59          3.36         2.82 o
   5   2  14         15.16         16.93         3.47 o
   6   2  14          3.94         -4.47         6.50 o
   7   2  14          6.57         15.16         7.01 o
  -3   3  14         22.38         51.92         9.06 o
  -2   3  14         13.10         12.09         5.86 o
  -1   3  14          6.16          6.11         3.99 o
   0   3  14        171.40        176.80        14.24 o
   1   3  14          0.01          0.48         1.88 o
   2   3  14          4.02          1.54         4.13 o
   3   3  14         83.73         89.23         9.47 o
   4   3  14          2.13          4.13         3.04 o
   5   3  14          6.10          4.52         2.71 o
   6   3  14         92.81         96.69         7.11 o
   7   3  14          0.28         18.68         7.85 o
   8   3  14          3.05         -6.43         6.43 o
  -3   4  14         17.65         10.89         5.95 o
  -2   4  14          4.16          4.16         4.57 o
  -1   4  14          3.35         -3.73         4.94 o
   0   4  14         83.59         87.40        10.80 o
   1   4  14        270.66        297.80        18.12 o
   2   4  14         15.04         14.87         5.14 o
   3   4  14          1.03          5.08         3.88 o
   4   4  14         47.90         52.74         7.57 o
   5   4  14         28.17         36.79         6.56 o
   6   4  14          0.25         -4.39         4.39 o
   7   4  14          4.83         10.29         5.33 o
   8   4  14          1.88         -5.52         5.52 o
  -3   5  14         39.94         43.44         9.45 o
  -2   5  14         31.22         38.03         9.07 o
  -1   5  14        149.09        180.93        15.60 o
   0   5  14         48.39         39.15         8.11 o
   1   5  14          8.70          4.96         4.82 o
   2   5  14         21.72         23.30         6.12 o
   3   5  14         47.11         51.96         8.26 o
   4   5  14          6.48          3.25         3.62 o
   5   5  14         47.98         52.17         8.17 o
   6   5  14          2.82          3.00         3.09 o
   7   5  14          0.04          3.55         4.09 o
  -2   6  14         77.05        108.90        13.32 o
  -1   6  14         39.64         38.24         8.24 o
   0   6  14         18.12         35.27         7.77 o
   1   6  14          1.39          3.70         3.80 o
   2   6  14          0.52          2.17         4.13 o
   3   6  14          8.52          4.06         4.65 o
   4   6  14          0.73         -2.24         2.67 o
   5   6  14         11.01         12.23         4.16 o
   6   6  14          0.00         -1.47         2.66 o
   7   6  14          0.04         -4.61         4.61 o
  -1   7  14         35.22         31.27         8.00 o
   0   7  14          0.02          7.21         5.61 o
   1   7  14         38.23         29.11         7.52 o
   2   7  14         16.69         24.59         6.43 o
   3   7  14          0.31         -1.89         2.52 o
   4   7  14         17.32         16.50         3.78 o
   5   7  14          6.51          8.30         3.36 o
   6   7  14          5.23          2.51         3.21 o
   7   7  14          2.17          0.94         4.18 o
  -1   8  14          6.98          6.22         4.67 o
   0   8  14         28.05         40.85         8.91 o
   1   8  14          7.80         13.81         5.64 o
   2   8  14         29.17         35.96         7.85 o
   3   8  14         38.01         44.79        11.76 o
   4   8  14          2.13          4.81         3.34 o
   5   8  14          0.42          2.61         3.01 o
   6   8  14          1.26         10.39         4.23 o
   7   8  14         46.76         43.79         8.41 o
   1   9  14         11.63         12.66         5.16 o
   2   9  14         15.34         36.39         8.51 o
   3   9  14          3.18          2.04         3.91 o
   4   9  14          7.03          1.32        11.27 o
   5   9  14         35.95         48.97         6.10 o
   6   9  14          0.01         -1.23         3.49 o
   6  10  14          2.51          3.48         4.89 o
  -1  -5  15          2.00          8.47         4.29 o
   1  -5  15          6.73          0.98         4.75 o
  -2  -4  15          2.35         -7.07         7.07 o
  -1  -4  15          0.17          6.96         3.96 o
   0  -4  15          3.05         -0.30         3.03 o
   1  -4  15          2.72          1.03         3.61 o
   2  -4  15          0.00         -5.14         5.14 o
  -2  -3  15          0.75         -7.40        12.34 o
  -1  -3  15         14.32         16.60         5.42 o
   0  -3  15         16.82         29.37         6.40 o
   1  -3  15          3.21          2.36         2.50 o
   2  -3  15          0.21          3.97         4.34 o
   3  -3  15         15.24         22.59         7.12 o
  -2  -2  15          7.72          4.11         5.08 o
  -1  -2  15          9.87          5.30         4.24 o
   0  -2  15          6.20          1.82         3.87 o
   1  -2  15          3.32          7.09         2.89 o
   2  -2  15          6.79          3.68         2.65 o
   3  -2  15          5.50          5.82         4.06 o
   4  -2  15          3.84          7.46         5.01 o
  -2  -1  15          1.66          0.20         4.16 o
  -1  -1  15          4.07          6.16         4.80 o
   0  -1  15          0.11         -2.51         3.80 o
   1  -1  15          0.15          4.18         3.63 o
   2  -1  15          0.79         -0.93         2.57 o
   3  -1  15         13.64         16.62         3.27 o
   4  -1  15          8.95          9.36         5.57 o
   5  -1  15         12.67         28.60         8.20 o
  -3   0  15          1.40          5.98         5.77 o
  -2   0  15          0.08          2.82         4.52 o
  -1   0  15          0.27          2.90         4.44 o
   0   0  15          3.63          4.97         3.94 o
   1   0  15          3.43          4.71         3.85 o
   2   0  15          0.95         -0.02         2.39 o
   3   0  15         13.45          8.55         3.32 o
   4   0  15         30.77         35.19         7.56 o
   5   0  15         18.40         15.37         6.94 o
  -3   1  15          0.22         12.97         5.88 o
  -2   1  15          1.47         10.74         5.32 o
  -1   1  15          8.80          7.05         4.77 o
   0   1  15          0.93          7.35         4.04 o
   1   1  15         12.58         13.36         5.48 o
   2   1  15         44.33         33.43         6.51 o
   3   1  15          9.24          9.00         2.89 o
   4   1  15          3.49          4.49         2.59 o
   5   1  15          0.00         -6.78         6.78 o
   6   1  15         12.49         16.02         6.81 o
  -3   2  15         22.55         16.49         6.17 o
  -2   2  15          1.54          2.30         4.39 o
  -1   2  15          0.46          4.22         4.31 o
   0   2  15          4.07          5.51         4.36 o
   1   2  15         18.17         24.49         6.57 o
   2   2  15         16.05         11.88         4.70 o
   3   2  15         12.46          6.12         4.01 o
   4   2  15          3.64         -3.31         5.39 o
   5   2  15          4.62          2.55         4.73 o
   6   2  15          0.56          7.47         7.12 o
   7   2  15          1.73         -4.96         6.23 o
  -2   3  15          2.02         -1.49         4.48 o
  -1   3  15          0.04         -5.85         5.85 o
   0   3  15        119.43        128.72        13.01 o
   1   3  15         54.29         48.07         8.33 o
   2   3  15          3.71          4.70         4.68 o
   3   3  15         14.06         21.04         5.76 o
   4   3  15          5.28          4.85         3.59 o
   5   3  15          3.12         -2.61         4.67 o
   6   3  15          4.11          5.16         3.36 o
   7   3  15         24.93         22.01         7.59 o
  -2   4  15         39.80         39.88         8.44 o
  -1   4  15         30.66         21.58         6.75 o
   0   4  15          1.01         -1.55         4.54 o
   1   4  15         13.53         18.22         6.34 o
   2   4  15          1.28          0.19         3.60 o
   3   4  15          1.83          1.57         4.23 o
   4   4  15          2.81          1.42         3.53 o
   5   4  15          9.25         13.21         4.50 o
   6   4  15          0.01         -0.19         3.24 o
  -2   5  15         89.45        122.17        14.15 o
  -1   5  15          6.10          7.41         6.11 o
   0   5  15          5.62         10.44         4.79 o
   1   5  15          4.56         -2.65         4.21 o
   2   5  15          0.19         -0.35         3.72 o
   3   5  15          0.63          6.88         4.87 o
   4   5  15         61.12         63.70         8.79 o
   5   5  15          0.73          2.39         3.93 o
   6   5  15         18.69         15.48         5.56 o
  -1   6  15          6.88         19.87         6.92 o
   0   6  15         23.35         15.06         6.09 o
   1   6  15          0.86          5.74         5.24 o
   2   6  15          2.50         -3.72         4.21 o
   3   6  15         20.46         16.77         6.23 o
   4   6  15          4.11          8.04         4.45 o
   5   6  15          8.80          3.16         4.10 o
   6   6  15          5.01          3.11         5.77 o
   7   6  15          0.03          2.79         4.91 o
   0   7  15          3.80         14.73         5.63 o
   1   7  15         18.50         22.47         7.19 o
   2   7  15         17.83         17.29         6.19 o
   3   7  15          5.60          4.29         4.83 o
   4   7  15         13.63          6.05         5.25 o
   5   7  15          0.46         -0.80         2.32 o
   6   7  15          3.28          2.08         2.97 o
   7   7  15          1.08          6.19         4.77 o
   1   8  15          0.04         -5.51         5.51 o
   2   8  15         20.57         22.24         7.21 o
   3   8  15         24.82         35.71         8.14 o
   4   8  15          0.01         -2.97         2.97 o
   5   8  15         12.24          8.28         3.53 o
   6   8  15          1.54         -3.53         3.53 o
   5   9  15          2.42         -4.28         4.28 o
   6   9  15         10.64          6.44         4.96 o
  -1  -4  16          7.10          3.38         4.56 o
   1  -4  16          1.16         -4.70         4.70 o
  -1  -3  16          0.24          9.98         5.10 o
   0  -3  16          0.46          1.04         3.47 o
   1  -3  16          4.39          9.03         3.98 o
   2  -3  16          3.70          2.42         3.81 o
  -1  -2  16          0.23          3.57         4.23 o
   0  -2  16          1.59         -0.97         3.73 o
   1  -2  16          8.90         11.60         4.15 o
   2  -2  16         24.16         20.55         6.71 o
   3  -2  16         19.28         36.73         8.24 o
  -2  -1  16          1.77          2.45         5.19 o
  -1  -1  16         12.62         19.63         5.75 o
   0  -1  16         17.73         31.80         6.67 o
   1  -1  16         22.44         29.30         6.82 o
   2  -1  16          6.06          3.15         4.37 o
   3  -1  16          0.15         12.73         5.03 o
   4  -1  16          0.53         -4.54         4.54 o
  -2   0  16         16.11         19.96         6.83 o
  -1   0  16          1.37          7.24         4.71 o
   0   0  16         14.71         13.07         5.15 o
   1   0  16         31.62         32.03         6.67 o
   2   0  16         18.85         26.53         5.85 o
   3   0  16          1.19          2.62         2.57 o
   4   0  16         15.72         17.74         6.46 o
   5   0  16          1.33          1.26         4.60 o
  -2   1  16          1.01         -4.06         4.83 o
  -1   1  16         34.79         34.89         7.64 o
   0   1  16          0.11         -1.83         4.64 o
   1   1  16         26.40         25.09         6.12 o
   2   1  16          1.96         -1.78         4.40 o
   3   1  16          8.74         -3.64         3.64 o
   4   1  16          0.05          2.82         2.56 o
   5   1  16          0.63         -1.49         5.31 o
  -2   2  16          1.57          6.80         4.61 o
  -1   2  16         10.70          8.57         5.44 o
   0   2  16         17.60         14.23         5.56 o
   1   2  16         18.08         21.81         6.63 o
   2   2  16          0.02          0.53         3.96 o
   3   2  16         31.50         37.47         6.76 o
   4   2  16          3.13          7.53         4.75 o
   5   2  16          1.24         -3.12         3.12 o
   6   2  16         54.64         37.17         9.17 o
  -2   3  16          0.00          0.51         4.80 o
  -1   3  16          8.82          6.64         5.21 o
   0   3  16         19.84          7.80         6.32 o
   1   3  16          7.81          6.78         4.81 o
   2   3  16          2.48          5.68         4.35 o
   3   3  16         10.71         10.41         4.81 o
   4   3  16         49.78         41.48         7.11 o
   5   3  16         20.27         18.80         4.92 o
   6   3  16          7.04          5.02         5.18 o
  -1   4  16          0.81          8.72         5.40 o
   0   4  16          0.74         -6.54         6.54 o
   1   4  16         22.93         30.56         7.19 o
   2   4  16         28.69         27.08         6.59 o
   3   4  16         93.53         97.97        10.96 o
   4   4  16         22.09         21.75         5.96 o
   5   4  16         51.44         44.72         7.27 o
   6   4  16          0.02          3.88         3.71 o
  -1   5  16         17.84         12.22         6.43 o
   0   5  16          0.11          4.83         5.62 o
   1   5  16          0.06         -0.64         5.76 o
   2   5  16          0.97          6.76         4.70 o
   3   5  16          0.30          1.78         4.11 o
   4   5  16         11.80          8.92         4.97 o
   5   5  16          9.78          8.71         5.26 o
   6   5  16          1.96          0.62         3.86 o
   0   6  16          0.37          0.61         4.82 o
   1   6  16          0.12         10.46         5.94 o
   2   6  16          0.39         -1.75         4.49 o
   3   6  16          2.50          0.78         3.70 o
   4   6  16          4.77          4.34         4.93 o
   5   6  16          6.76          7.34         4.57 o
   6   6  16         10.94         15.35         5.32 o
   1   7  16          1.22         -6.38         6.38 o
   2   7  16          5.19         10.51         5.92 o
   3   7  16          0.00         -4.91         4.91 o
   4   7  16          2.69         -1.87         4.56 o
   5   7  16          0.31          2.18         4.72 o
   6   7  16          6.64          5.62         2.94 o
   3   8  16          0.18         -2.23         5.57 o
   4   8  16          1.51          0.03         4.52 o
   5   8  16          8.00         -1.54         3.32 o
   6   8  16         11.90         13.47         5.43 o
   0  -3  17          0.05          0.47         3.54 o
   0  -2  17         31.44         16.10         5.59 o
   1  -2  17          5.46         10.49         5.09 o
   2  -2  17          2.29          6.92         4.12 o
  -1  -1  17          0.95          8.99         5.45 o
   0  -1  17          0.00         -4.27         4.27 o
   1  -1  17          0.73          4.25         4.56 o
   2  -1  17          1.72          3.47         3.44 o
   3  -1  17          2.01          1.06         4.49 o
  -1   0  17          3.05          2.85         4.67 o
   0   0  17          6.33          8.12         4.99 o
   1   0  17          3.09         -0.71         3.99 o
   2   0  17         12.09          9.51         4.23 o
   3   0  17          0.91         -3.02         9.59 o
  -1   1  17          0.32          3.24         4.61 o
   0   1  17          0.65         -4.65         4.65 o
   1   1  17          6.05         13.38         6.00 o
   2   1  17          1.92         -4.93         4.93 o
   3   1  17          0.23         -4.33         4.33 o
   4   1  17          0.70         -5.46         5.46 o
  -1   2  17         13.84         19.44         6.56 o
   0   2  17         35.40         32.41         7.01 o
   1   2  17         36.42         52.98         9.39 o
   2   2  17         12.11         15.25         6.21 o
   3   2  17          4.99          9.76         4.83 o
   4   2  17          6.65         12.93         5.37 o
  -1   3  17          3.15          6.40         5.81 o
   0   3  17          1.43          7.91         5.27 o
   1   3  17         45.01         38.45         7.85 o
   2   3  17         15.76         16.35         5.96 o
   3   3  17          1.56          4.61         4.55 o
   4   3  17         14.95         12.31         5.35 o
   5   3  17          1.56          7.63         4.33 o
   0   4  17          5.32          7.00         4.33 o
   1   4  17          0.22         -0.07         4.58 o
   2   4  17          6.22          3.33         5.23 o
   3   4  17         11.54         22.18         6.48 o
   4   4  17          5.88         -0.66         4.52 o
   5   4  17         15.50         14.63         5.20 o
   6   4  17          0.50          1.89         1.53 o
   0   5  17          1.35          0.95         4.00 o
   1   5  17          1.50          3.87         4.94 o
   2   5  17          0.07          3.97         4.87 o
   3   5  17          0.13         -5.51         5.51 o
   4   5  17         15.13          3.53         4.33 o
   5   5  17          0.09         -4.26         4.26 o
   6   5  17         23.84         25.64         7.33 o
   1   6  17          6.14          3.08         6.01 o
   2   6  17          6.25          9.35         6.08 o
   3   6  17         10.65          4.64         4.29 o
   4   6  17         30.46         39.45         8.11 o
   5   6  17          3.64          5.66         4.63 o
   6   6  17          2.21          1.75         4.26 o
   3   7  17          0.58         -5.69         5.69 o
   4   7  17         12.41         12.50         5.46 o
   5   7  17          2.45          3.65         3.90 o
   0  -1  18          0.08         -5.20         5.20 o
   1  -1  18          2.17         12.59         5.00 o
   0   0  18          0.21          4.28         4.58 o
   1   0  18          1.95         -0.49         5.07 o
   2   0  18          0.78         -5.22         5.22 o
   0   1  18         13.18         11.06         6.15 o
   1   1  18          5.00          2.80         4.66 o
   2   1  18          1.78         -5.25         5.25 o
   3   1  18          0.20          9.90         4.17 o
   0   2  18          6.44          6.00         5.98 o
   1   2  18         27.48         17.96         6.70 o
   2   2  18          4.12          4.85         4.49 o
   3   2  18          0.89         -4.20         4.20 o
   4   2  18          0.41         -3.02         3.02 o
   1   3  18         17.45         19.84         6.94 o
   2   3  18          1.08          3.23         4.93 o
   3   3  18          0.16          7.20         4.38 o
   4   3  18          8.56          9.32         5.22 o
   1   4  18          0.01          5.48         4.84 o
   2   4  18          0.19         -6.36         6.36 o
   3   4  18          0.96          4.12         5.01 o
   4   4  18          2.40          3.16         3.94 o
   5   4  18         19.18         19.46         6.62 o
   2   5  18         16.19         23.95         6.98 o
   3   5  18          0.34         -0.75         4.13 o
   4   5  18         29.58         36.68         7.90 o
   5   5  18         10.07          5.56         4.46 o
   6   5  18          0.01         -5.98         5.98 o
   3   6  18          0.46          1.53         5.42 o
   4   6  18          0.01         -4.78         4.78 o
   5   6  18          1.79         -0.51         3.28 o
   6   6  18          0.03          2.85         4.31 o
   2   1  19          1.94          4.09         5.08 o
   2   2  19          0.60         10.09         5.47 o
   3   2  19         23.26         21.21         6.27 o
   2   3  19          7.86          0.03         5.45 o
   3   3  19          0.27         -4.89         4.89 o
   4   3  19          9.99         -5.91         5.91 o
   3   4  19          0.25          0.66         3.99 o
   4   4  19         11.22          8.38         5.47 o
   5   4  19          9.65         16.03         6.23 o
   4   5  19          0.62          5.95         4.27 o
   5   5  19          0.03         12.27         5.37 o
                                                
